# Supplementary material for: Gene expression profiles associated with aging and mortality in humans
Source: Aging Cell. 2009 Jun;8(3):239–50. doi: 10.1111/j.1474-9726.2009.00467.x (PMC2759984; doi:10.1111/j.1474-9726.2009.00467.x)
Supplement: Supplementary file 2 [file ace0008-0239-SD2.xls]

## Sheet: supptab3a.txt
			Grandparents' Survival			Grandparents' Age at Draw			Combined Effects		Linear Mixed Models of Expression Across 3 Generations
Probeset	symbol	entrez	Z	pval	mc pval	Z	pval	mc pval	X2	mc pval	Z[age]	Z[age2]	shape	Z[lin]
HF7873	CORO1A	11151	-4.20277	2.63672e-05	0.046	-3.48927	0.000719153	0.978	35.5616	0	5.55579	-5.20016	F	1.60475
HF8664	IQGAP1	8826	-3.59913	0.000319289	0.528	0.385392	0.700757	1	16.81	1	-4.76239	2.79112	G	-6.24689
HF6054	AURKB	9212	-3.58235	0.000340515	0.563	-2.99984	0.00340211	1	27.3368	0.015	5.64098	-5.13641	C	2.35652
HF6482	CBX5	23468	-3.37212	0.000745919	1	-0.0796764	0.936652	1	14.5327	1	-0.0340383	0.652911	E	2.45629
HF8349	KIF2C	11004	-3.35207	0.0008021	1	-2.8871	0.00475603	1	24.9532	0.093	3.27766	-3.6117	E	-1.30989
HF657	ACTR2	10097	-3.27229	0.00106679	1	-0.942572	0.348149	1	15.7965	1	-0.626319	-1.31531	H	-7.92899
HF2735	SPAG5	10615	-3.21452	0.00130661	1	-0.343153	0.732196	1	13.9041	1	3.42488	-1.72373	B	7.37573
HF2854	MTF2	22823	-3.16746	0.00153778	1	-0.841737	0.401924	1	14.7778	1	2.8883	-3.85199	C	-4.25003
HF7574	EMP3	2014	-3.13152	0.00173902	1	0.331929	0.74063	1	13.3094	1	2.12977	-1.33676	E	4.01992
HF4585	U2AF1	7307	-3.12899	0.00175411	1	-1.32457	0.188304	1	16.031	1	4.31118	-2.8388	C	6.5459
HF9253	NDUFS1	4719	-3.1132	0.00185071	1	-1.3616	0.176352	1	16.0549	1	5.41277	-4.2612	C	5.21698
HF4866	RFC2	5982	-3.10667	0.0018921	1	-2.87655	0.00490527	1	23.175	0.224	4.78159	-5.50405	C	-2.75375
HF16	CUL3	8452	-3.00342	0.00266966	1	-1.06494	0.289442	1	14.3312	1	3.64463	-2.99548	E	2.83876
HF7928	NUTF2	10204	-2.99119	0.0027789	1	-0.86807	0.387414	1	13.6679	1	3.93318	-2.58041	C	6.27337
HF9423	UBE2S	731049	-2.98395	0.0028455	1	-3.20608	0.0018021	1	24.3616	0.115	6.4073	-5.57345	C	3.97091
HF1362	HNRPD	3184	-2.96653	0.00301182	1	-0.439705	0.661091	1	12.4381	1	1.2402	-2.07338	E	-3.73336
HF2442	GLG1	2734	-2.95068	0.00317072	1	1.04922	0.296581	1	13.9385	1	-5.08342	4.23487	G	-3.6324
HF7524	ANAPC1	64682	-2.93724	0.00331152	1	-2.26891	0.0254005	1	18.7667	1	3.76251	-2.78228	C	4.43415
HF9073	THOP1	7064	-2.92598	0.00343376	1	-1.8314	0.0699886	1	16.667	1	4.36939	-3.08781	C	6.14918
HF9632	PRMT1	3276	-2.91874	0.00351447	1	-3.27594	0.00144369	1	24.3828	0.109	7.25634	-6.24707	C	4.46011
HF2553	PALM2-AKAP2	445815	-2.90337	0.00369172	1	-1.74132	0.0846722	1	16.1413	1	3.28108	-3.42764	E	-0.35995
HF445	LOC653888	653888	-2.89714	0.00376579	1	-0.384138	0.701684	1	11.8721	1	-1.32418	1.54029	E	0.813778
HF10147	TPX2	22974	-2.85726	0.0042732	1	-2.10722	0.0375748	1	17.4736	1	3.82666	-4.43756	E	-2.31502
HF9555	GFPT1	2673	-2.81249	0.00491592	1	-0.937394	0.350792	1	12.7257	1	1.52547	-2.5067	C	-4.31737
HF6566	CALR	811	-2.80945	0.00496255	1	-0.208707	0.835098	1	10.9721	1	2.51782	-2.64149	E	-0.329139
HF6686	ALDH18A1	5832	-2.78326	0.00538161	1	-1.81384	0.0726714	1	15.6931	1	3.92138	-4.11181	E	-0.628218
HF2272	EIF4EBP2	1979	-2.78164	0.00540847	1	-2.34999	0.0207182	1	18.1931	1	4.366	-3.71565	C	3.29033
HF19	H2AFY	9555	-2.77544	0.00551268	1	-1.78004	0.0780762	1	15.5015	1	3.15915	-2.85217	E	1.59655
HF952	TPR	7175	-2.75533	0.00586323	1	-0.0426186	0.96609	1	10.3471	1	-0.607718	0.255706	E	-1.7514
HF5446	PSMD11	5717	-2.74314	0.00608545	1	-2.40287	0.0180924	1	18.2282	1	5.8898	-5.76969	F	0.91231
HF1961	PDIA3P	2923	-2.73684	0.00620334	1	-1.96637	0.0520007	1	16.0783	1	1.83447	-1.59674	E	1.32548
HF54	LSM7	51690	-2.7336	0.00626465	1	-0.993269	0.322953	1	12.4062	1	2.35588	-1.78307	E	2.998
HF9147	LSM4	25804	-2.73025	0.00632871	1	-2.15374	0.0336396	1	16.9094	1	2.79731	-3.09362	E	-1.10112
HF778	EIF4G1	1981	-2.72004	0.00652731	1	-0.810262	0.419694	1	11.8	1	-1.83624	2.1271	E	1.41352
HF7653	HNRPA2B1	3181	-2.71934	0.00654126	1	-2.00371	0.0477797	1	16.1416	1	1.72061	-2.45254	E	-2.66296
HF2726	TRAP1	10131	-2.71821	0.00656362	1	-1.9494	0.0540208	1	15.8892	1	5.97273	-4.27665	C	7.86314
HF7957	BUB1	699	-2.70778	0.00677352	1	-2.03867	0.044096	1	16.2322	1	2.06855	-2.59272	E	-1.99063
HF5822	CEBPZ	10153	-2.66939	0.00759896	1	-1.1913	0.236327	1	12.6446	1	1.61325	-1.21418	E	2.00659
HF9518	PDHA1	5160	-2.64691	0.00812303	1	-1.34117	0.182873	1	13.024	1	5.43273	-3.98017	C	6.32612
HF8976	IDH3A	3419	-2.64377	0.00819878	1	-1.41712	0.159526	1	13.2786	1	2.76278	-3.37952	E	-2.66712
HF4654	NDUFV1	4723	-2.59315	0.00951024	1	-1.89467	0.0609969	1	14.9046	1	3.2219	-2.05887	C	5.44322
HF3149	SLC38A1	81539	-2.57697	0.00996718	1	-0.290106	0.77233	1	9.7336	1	-1.31398	0.0564787	H	-5.18086
HF6376	RALY	22913	-2.57314	0.0100781	1	-0.832148	0.407289	1	10.9912	1	2.92109	-1.10236	B	8.17466
HF1007	hCG_1641229	653447	-2.55422	0.0106426	1	-0.158979	0.874003	1	9.35513	1	-0.943621	0.540255	E	-1.70297
HF5689	CTCF	10664	-2.55209	0.0107078	1	-1.36249	0.176075	1	12.5473	1	3.68192	-3.25199	E	2.10382
HF5098	POLE	5426	-2.51829	0.0117928	1	-0.993203	0.322984	1	11.1408	1	1.31448	-0.180045	B	4.87461
HF6868	PIK3CA	5290	-2.51466	0.0119149	1	0.157267	0.875349	1	9.1262	1	-1.0221	0.0714643	E	-4.18225
HF4159	CCNA2	890	-2.50935	0.0120954	1	-2.15749	0.0333384	1	15.632	1	4.0659	-3.97798	E	0.824954
HF9692	CDC20	991	-2.50819	0.0121352	1	-1.6598	0.100056	1	13.4273	1	6.28845	-4.43395	C	7.76056
HF1032	SF3B2	10992	-2.50504	0.0122437	1	-0.755172	0.451903	1	10.3941	1	4.73337	-2.88862	C	7.6579
HF8508	RPL8	6132	-2.50395	0.0122817	1	-1.16565	0.246503	1	11.6001	1	3.3778	-3.64017	E	-1.13856
HF7231	PDXK	8566	-2.49903	0.0124534	1	-2.0594	0.0420285	1	15.1103	1	1.1937	-1.37186	E	-0.596085
HF4915	PLSCR1	5359	-2.49319	0.0126601	1	-0.0503752	0.959923	1	8.8204	1	1.28333	-1.11145	E	0.936474
HF1535	PTBP1	5725	-2.48437	0.012978	1	-2.54132	0.012564	1	17.4428	1	3.94214	-4.15663	E	-0.516117
HF8127	CDKN3	1033	-2.46819	0.0135799	1	-1.91803	0.0579314	1	14.2953	1	5.03736	-4.40129	C	3.16136
HF43	AIFM1	9131	-2.46238	0.0138017	1	-2.37291	0.0195413	1	16.4364	1	5.80398	-4.98758	C	3.59568
HF6618	HSP90AA1	3320	-2.45973	0.0139043	1	-0.734218	0.464517	1	10.0846	1	2.18489	-2.61908	E	-1.82368
HF10484	RAB14	51552	-2.45858	0.0139487	1	-0.434195	0.665073	1	9.36045	1	0.878232	-1.93384	H	-4.75319
HF4285	TMPO	7112	-2.45573	0.01406	1	-3.30776	0.00130361	1	21.8141	0.393	1.90889	-2.96474	C	-4.72581
HF8774	GTF2E1	2960	-2.44537	0.0144705	1	-2.23776	0.0274328	1	15.6633	1	3.09039	-3.42304	E	-1.10407
HF1886	MSH6	2956	-2.44106	0.0146441	1	-2.62153	0.0101065	1	17.6366	1	2.004	-2.87757	E	-3.60198
HF10264	POLR2E	5434	-2.43405	0.0149309	1	-2.143	0.0345151	1	15.1414	1	2.08242	-2.01109	E	0.507595
HF1246	PSMD13	5719	-2.4322	0.0150075	1	-0.375147	0.708338	1	9.08807	1	3.45887	-2.16614	C	5.38413
HF1668	POLE2	5427	-2.42801	0.0151818	1	-1.80949	0.0733497	1	13.6003	1	2.13482	-2.44742	E	-1.15281
HF6283	DRAP1	10589	-2.41957	0.0155387	1	-0.379135	0.705383	1	9.02687	1	4.37251	-3.05166	C	5.98401
HF9912	BRD4	23476	-2.41797	0.0156072	1	0.211719	0.832753	1	8.68608	1	-2.39004	1.57687	E	-3.33649
HF1489	SP110	3431	-2.41392	0.0157817	1	1.0112	0.314339	1	10.6124	1	-0.682416	0.746213	E	0.176148
HF402	TARS	6897	-2.41098	0.0159098	1	-1.82116	0.0715433	1	13.5565	1	5.11809	-4.17463	C	4.33728
HF10434	TIMELESS	8914	-2.38383	0.0171335	1	-1.76976	0.0797844	1	13.1903	1	2.78903	-2.12325	E	3.03014
HF6512	CCNH	902	-2.37128	0.0177264	1	-1.88488	0.0623203	1	13.6163	1	2.65454	-2.28255	E	1.91675
HF9065	UBE2V2	7336	-2.36457	0.018051	1	-1.84327	0.0682224	1	13.3991	1	0.846311	-2.56227	C	-7.48384
HF2008	RSU1	6251	-2.35365	0.01859	1	-1.76461	0.0806526	1	13.0055	1	0.871758	-1.74055	E	-3.68909
HF1519	SLC5A3	6526	-2.3434	0.019109	1	0.653683	0.514801	1	9.24314	1	0.589823	-1.03626	E	-1.91834
HF348	PPP1CA	5499	-2.34322	0.0191182	1	-2.54634	0.0123958	1	16.695	1	4.54655	-4.65421	E	-0.233138
HF5128	TNPO3	23534	-2.33131	0.0197369	1	0.645043	0.520362	1	9.15699	1	-3.63835	2.37769	G	-4.91671
HF9890	MSH2	4436	-2.3301	0.0198007	1	-3.10018	0.00250639	1	19.8219	1	2.53511	-3.24194	E	-3.19206
HF5652	DNAJA2	10294	-2.33002	0.0198051	1	-1.58545	0.115991	1	12.1521	1	2.02617	-2.93241	C	-3.91919
HF5083	DBI	1622	-2.32234	0.0202146	1	0.702624	0.483906	1	9.25443	1	-0.584014	0.952199	E	1.65293
HF5127	CSRP1	1465	-2.31667	0.0205219	1	-1.43147	0.155383	1	11.4962	1	2.86866	-2.164	E	3.3968
HF4701	MKI67	4288	-2.31638	0.0205377	1	-2.35832	0.0202836	1	15.5669	1	4.05479	-3.16492	C	3.82398
HF4884	LOC645870	8815	-2.31137	0.0208123	1	-2.51414	0.0135117	1	16.3528	1	4.79894	-3.73512	C	4.50781
HF9882	CHD4	1108	-2.30154	0.021361	1	-0.40216	0.688416	1	8.4391	1	1.70044	-1.41409	E	1.37401
HF4076	CFL1	1072	-2.29152	0.0219334	1	-1.16649	0.246165	1	10.443	1	0.957539	-0.928056	E	0.235085
HF4942	C21orf45	54069	-2.28625	0.0222394	1	-1.41444	0.160309	1	11.2731	1	-1.22963	1.14074	E	-0.517764
HF3917	HSPA14	51182	-2.26955	0.0232349	1	-2.20083	0.0300254	1	14.5356	1	4.01346	-3.39844	C	3.23023
HF1563	ATP1A1	476	-2.25891	0.0238891	1	-0.640552	0.523264	1	8.764	1	2.42113	-1.71022	E	3.71074
HF7022	RNF13	11342	-2.25833	0.023925	1	-1.00992	0.314945	1	9.77638	1	0.67196	-1.83526	E	-4.32946
HF6568	HNRPL	3191	-2.24123	0.0250115	1	-0.0648751	0.948402	1	7.4828	1	1.36005	-0.294264	B	4.87438
HF1301	PQBP1	10084	-2.23927	0.0251383	1	-1.29577	0.198007	1	10.6056	1	7.20615	-5.68027	C	6.97141
HF5575	CCND3	896	-2.2369	0.0252931	1	-0.0933509	0.92581	1	7.50862	1	2.46733	-0.969722	B	6.60634
HF4862	PSMD3	5709	-2.23291	0.0255546	1	-2.17486	0.0319745	1	14.2195	1	3.31887	-2.92287	E	2.0016
HF4776	BAT3	7917	-2.23066	0.0257038	1	-0.00202259	0.99839	1	7.32546	1	1.17316	-0.0638361	B	5.03439
HF4584	RPL28	6158	-2.22252	0.026248	1	0.658904	0.511457	1	8.62132	1	-0.908405	-0.0109827	E	-4.24971
HF9455	NDUFV2	4729	-2.22247	0.0262515	1	0.406297	0.685384	1	8.03562	1	2.07053	-0.839091	B	5.71973
HF557	IKZF1	10320	-2.22149	0.0263181	1	0.341278	0.733603	1	7.89457	1	-2.8869	1.96196	E	-4.40622
HF10288	USP22	23326	-2.22036	0.0263943	1	-0.438332	0.662082	1	8.09395	1	-4.23178	3.57354	E	-3.04131
HF3552	CENPA	1058	-2.21273	0.0269163	1	-2.59054	0.0109992	1	16.2499	1	2.57569	-2.73953	E	-0.43213
HF2707	TRIP13	9319	-2.20651	0.0273481	1	-3.25731	0.00153212	1	20.1604	0.849	4.13481	-3.86544	E	1.51
HF2406	ERP29	10961	-2.2063	0.027363	1	-1.19682	0.234178	1	10.1005	1	1.09368	-1.02453	E	0.442499
HF1594	CCT7	10574	-2.1888	0.0286115	1	-2.58033	0.0113086	1	16.0723	1	5.69976	-4.52182	C	5.13871
HF10040	SFRS2IP	9169	-2.16915	0.0300713	1	-0.260743	0.794822	1	7.46764	1	-1.70607	-1.25286	H	-13.8081
HF1118	PBK	55872	-2.16799	0.0301593	1	-2.26773	0.0254755	1	14.3426	1	1.56636	-2.3823	E	-3.84232
HF8922	CYBA	1535	-2.15959	0.0308046	1	-0.744714	0.458174	1	8.52119	1	2.57559	-3.18585	E	-2.15497
HF8131	ACTB	60	-2.15903	0.0308477	1	-1.00353	0.318004	1	9.24877	1	3.84729	-3.43654	E	1.2175
HF6471	CYBB	1536	-2.15089	0.0314847	1	-0.465612	0.642496	1	7.80129	1	2.71303	-2.07625	E	3.39731
HF4392	HNRPU	3192	-2.13815	0.0325048	1	-3.06314	0.00280793	1	18.6034	1	6.77626	-5.6801	C	5.23017
HF8128	PWP1	11137	-2.1343	0.0328185	1	-0.322119	0.748028	1	7.41416	1	1.66288	-2.07653	E	-1.70948
HF793	H2AFZ	3015	-2.1247	0.0336112	1	-1.37468	0.172272	1	10.3032	1	3.09564	-3.47742	E	-1.46451
HF1225	SCD	6319	-2.09757	0.0359434	1	-1.26441	0.208992	1	9.78254	1	-2.99141	2.38327	E	-2.91005
HF7682	CDC6	990	-2.09134	0.0364972	1	-3.73353	0.000312521	0.421	22.7627	0.201	6.02735	-5.0745	C	4.3247
HF1958	KHDRBS1	10657	-2.08303	0.0372482	1	-1.99309	0.0489488	1	12.6143	1	0.0167819	-1.11106	E	-4.09905
HF4551	LARP1	23367	-2.08197	0.0373452	1	-0.291616	0.771178	1	7.09477	1	-0.0407468	0.183437	E	0.617947
HF8082	CYB5B	80777	-2.08171	0.0373687	1	0.352662	0.725076	1	7.2168	1	-2.00604	0.668602	H	-5.92457
HF9787	POLR2D	5433	-2.081	0.0374339	1	-1.40843	0.162076	1	10.2097	1	2.84254	-2.02513	E	4.13953
HF5645	SLBP	7884	-2.08014	0.0375128	1	-1.58637	0.115783	1	10.8782	1	-0.254666	-0.920892	H	-5.19714
HF4348	MRPL23	6150	-2.07669	0.0378302	1	-1.72473	0.0876353	1	11.4184	1	8.07632	-6.07129	C	8.05199
HF932	UBE3A	7337	-2.07655	0.0378433	1	0.678122	0.499245	1	7.93792	1	1.53032	-1.19459	E	1.69016
HF2782	SORL1	6653	-2.06998	0.0384542	1	1.25234	0.213339	1	9.60632	1	-2.33894	1.66191	E	-3.28679
HF6723	MS4A1	931	-2.05555	0.0398264	1	-2.06571	0.0414159	1	12.8146	1	1.23205	-2.0432	E	-3.29041
HF814	KIF5B	3799	-2.05114	0.0402538	1	0.65587	0.513399	1	7.75851	1	2.06389	-3.71561	C	-7.67614
HF9085	SAS10	57050	-2.0445	0.0409044	1	-1.77934	0.0781916	1	11.4902	1	2.31934	-2.01373	E	1.5878
HF2108	AKR1B1	231	-2.04075	0.041276	1	-1.33138	0.186061	1	9.73831	1	0.100752	-0.707517	E	-2.5546
HF10287	MRPS15	64960	-2.03851	0.0414988	1	-1.08491	0.280542	1	8.90624	1	4.57625	-4.2032	E	1.57019
HF8424	NUP107	57122	-2.03809	0.0415412	1	-1.98574	0.0497724	1	12.3627	1	5.82912	-4.69511	C	5.31275
HF6809	TARDBP	23435	-2.03097	0.0422576	1	-2.30379	0.023283	1	13.848	1	4.7713	-4.02139	C	3.32529
HF2941	TIMM23	653252	-2.02955	0.0424024	1	-2.70159	0.00809489	1	15.9541	1	5.24255	-5.37194	F	-0.202042
HF7036	SNRPD3	6634	-2.02476	0.0428924	1	-0.844797	0.400221	1	8.1296	1	4.33393	-2.52778	C	8.18565
HF2042	NCBP1	4686	-2.02197	0.0431791	1	-2.46395	0.0154306	1	14.6276	1	3.64214	-3.71564	E	-0.0567956
HF7362	GNL2	29889	-2.0208	0.0433003	1	0.812729	0.418285	1	8.02237	1	2.4288	-1.63033	E	3.68726
HF7855	ZNF136	7695	-2.02033	0.0433496	1	-0.539702	0.59059	1	7.33018	1	0.583789	-0.976668	E	-1.81656
HF8175	RAP1GDS1	5910	-2.0166	0.0437371	1	-2.14824	0.0340855	1	13.0169	1	3.27629	-3.42831	E	-0.386869
HF6880	CSTB	1476	-2.01145	0.0442774	1	-0.538601	0.591347	1	7.28526	1	-0.837279	1.07884	E	0.918774
HF2934	TAF9	6880	-2.00478	0.044987	1	-1.06964	0.287329	1	8.69701	1	2.45405	-2.8415	E	-1.56238
HF4450	MCM6	4175	-1.98537	0.0471036	1	-2.01675	0.0463759	1	12.2528	1	4.46027	-4.06912	E	1.97067
HF1425	CTNNAL1	8727	-1.98263	0.0474084	1	-2.17323	0.0321006	1	12.9757	1	1.94493	-2.4535	E	-2.07544
HF3664	ALDOA	226	-1.97972	0.0477355	1	0.312649	0.755192	1	6.64573	1	0.331169	0.00359151	E	1.46508
HF5194	SMARCC1	6599	-1.97209	0.0485988	1	-2.07791	0.040254	1	12.4734	1	1.77254	-2.9683	C	-5.10061
HF5772	SHMT2	6472	-1.97197	0.0486129	1	-2.30555	0.0231805	1	13.5766	1	3.68436	-3.15232	E	2.67151
HF7580	PPP2R5E	5529	-1.96606	0.049292	1	-0.78407	0.434834	1	7.68557	1	-0.223783	-1.74127	H	-9.5249
HF5759	PRPS1	5631	-1.96321	0.049622	1	-2.69828	0.00817045	1	15.6211	1	3.39767	-3.94025	E	-1.93137
HF9886	PAICS	10606	-1.95952	0.0500519	1	-1.74501	0.0840238	1	10.9427	1	0.78384	-0.985451	E	-0.806914
HF5510	CUL1	8454	-1.95708	0.0503379	1	-1.81408	0.0726351	1	11.2226	1	4.08796	-4.143	E	0.00526215
HF2828	PDSS1	23590	-1.9533	0.0507843	1	-2.09686	0.0385038	1	12.4743	1	3.85244	-3.3014	E	2.82607
HF569	GARS	2617	-1.93947	0.0524444	1	-2.35858	0.02027	1	13.6932	1	3.15962	-2.18266	C	4.61853
HF1214	RANBP5	3843	-1.93693	0.0527542	1	-0.607738	0.544725	1	7.09917	1	0.810565	-0.530841	E	1.35117
HF2078	ELAVL1	1994	-1.93463	0.0530351	1	-3.46156	0.000788603	1	20.1641	0.791	3.8287	-3.09845	E	3.49368
HF1960	CHP	11261	-1.93395	0.0531194	1	-0.415633	0.67856	1	6.64599	1	0.420382	-0.156679	E	1.14351
HF870	ARL6IP4	51329	-1.92435	0.0543109	1	1.07442	0.285194	1	8.33523	1	2.41965	-0.00246907	B	10.7914
HF5378	AP2S1	1175	-1.92271	0.0545169	1	-2.51498	0.0134813	1	14.4314	1	0.75358	-1.51679	E	-3.00853
HF1744	UBE2L3	7332	-1.91742	0.0551852	1	-1.81867	0.071925	1	11.0584	1	5.07785	-5.51348	F	-1.58878
HF8350	CDK2AP1	8099	-1.91504	0.0554872	1	0.0484859	0.961425	1	5.86188	1	-0.302549	0.523628	E	0.783655
HF4482	MRPL12	6182	-1.91309	0.0557365	1	-2.93451	0.00413557	1	16.7505	1	4.97555	-4.36974	C	2.93182
HF2564	EIF4G3	8672	-1.91263	0.0557949	1	-0.985356	0.326804	1	8.00893	1	3.13003	-1.83438	B	5.78742
HF1448	NME2	654364	-1.91026	0.0560994	1	-1.43419	0.154606	1	9.49501	1	1.23095	-0.550934	E	2.82178
HF8789	LOC728037	728037	-1.90561	0.0567009	1	-0.525246	0.600563	1	6.75971	1	0.206743	-0.130403	E	0.324296
HF1026	MX1	4599	-1.90394	0.0569183	1	0.835206	0.405573	1	7.53718	1	-0.723568	0.883787	E	0.596024
HF5574	DHX15	1665	-1.90338	0.0569909	1	-1.71536	0.0893449	1	10.5602	1	2.02105	-2.47431	E	-1.86868
HF5770	HLTF	6596	-1.90027	0.0573981	1	-0.394142	0.694307	1	6.44517	1	-1.09064	-0.316285	H	-5.68391
HF8872	SNRPD1	6632	-1.88258	0.0597572	1	-0.515027	0.607659	1	6.63121	1	2.50403	-2.27983	E	1.2346
HF6244	SAP18	10284	-1.88166	0.0598824	1	-0.904867	0.367689	1	7.63178	1	3.26559	-3.06093	E	1.16065
HF1950	RFC4	5984	-1.87983	0.0601316	1	-2.34397	0.0210379	1	13.3453	1	2.99509	-3.55516	E	-2.15811
HF6140	ZWINT	11130	-1.87966	0.0601542	1	-1.54922	0.124456	1	9.78929	1	3.62441	-3.10868	E	2.59994
HF8423	PAPSS1	9061	-1.87821	0.0603525	1	-0.93979	0.349567	1	7.71722	1	2.77604	-2.70572	E	0.528518
HF5197	CORO1C	23603	-1.87426	0.0608946	1	-2.23338	0.02773	1	12.7677	1	1.38295	-1.33201	E	0.387695
HF5330	ABLIM1	3983	-1.87423	0.0608987	1	-0.537363	0.592199	1	6.64491	1	-1.7866	1.40719	E	-2.04334
HF1646	USP1	7398	-1.87377	0.0609624	1	-3.64631	0.000422635	0.58	21.133	0.477	1.6767	-2.83338	C	-5.12161
HF8668	MARS	4141	-1.87045	0.061421	1	-1.08333	0.281243	1	8.11708	1	3.07775	-2.09914	C	4.29845
HF9416	STIP1	10963	-1.87041	0.0614272	1	-2.32389	0.0221345	1	13.201	1	5.96062	-4.99428	C	4.1882
HF675	LIMA1	51474	-1.87031	0.0614413	1	-0.315718	0.752868	1	6.14707	1	-1.55898	0.609375	E	-4.50347
HF5114	LMNB1	4001	-1.86966	0.0615316	1	0.191593	0.848445	1	5.90511	1	-4.56984	3.44512	G	-5.08985
HF8348	IFIT3	3437	-1.86881	0.0616486	1	-0.471324	0.638426	1	6.47011	1	2.7057	-2.51303	E	1.21953
HF10338	MAPRE1	22919	-1.85428	0.0636989	1	-2.78409	0.00640926	1	15.6072	1	3.56465	-2.87955	C	3.69129
HF5368	SRPK1	6732	-1.85406	0.0637307	1	-3.17571	0.00198245	1	17.953	1	1.91347	-3.05019	C	-5.06918
HF4478	MAPRE2	10982	-1.85399	0.0637403	1	-1.22488	0.223471	1	8.50282	1	1.45208	-1.04562	E	2.04811
HF2640	TRIOBP	11078	-1.85385	0.0637613	1	-0.392411	0.695582	1	6.23123	1	6.28973	-6.0157	F	1.76221
HF1992	KARS	3735	-1.85008	0.0643021	1	-2.6493	0.00936252	1	14.8304	1	4.40714	-3.92453	E	2.51714
HF8323	ME2	4200	-1.8466	0.0648047	1	-0.878024	0.382015	1	7.39735	1	3.9099	-3.44268	E	2.20998
HF6556	HSD17B4	3295	-1.84336	0.065276	1	-0.547593	0.58518	1	6.52993	1	2.57015	-1.49711	E	4.36121
HF2462	OAZ2	4947	-1.83779	0.0660928	1	-1.6733	0.0973622	1	10.092	1	2.49249	-2.68452	E	-0.574847
HF8324	SFRS2	6427	-1.83287	0.0668214	1	-1.30391	0.195229	1	8.67863	1	2.03713	-2.00636	E	0.350913
HF1916	RNPEP	6051	-1.81611	0.0693541	1	-1.16607	0.24633	1	8.13922	1	0.561281	-0.0510964	E	2.40133
HF663	POLA1	5422	-1.81351	0.0697539	1	-1.5203	0.13156	1	9.38216	1	6.01841	-4.1071	C	7.23036
HF1559	SS18L2	51188	-1.81307	0.0698203	1	-1.13405	0.25946	1	8.02197	1	3.0206	-2.39388	E	3.39036
HF8300	CDK2	1017	-1.81134	0.0700885	1	-1.18957	0.237005	1	8.19534	1	-0.0816731	-0.0301883	E	-0.549904
HF3597	HDHD1A	8226	-1.81133	0.0700904	1	-0.959541	0.339578	1	7.47604	1	1.07834	-0.825772	E	1.19911
HF3252	DUT	1854	-1.80903	0.0704471	1	-2.42113	0.0172567	1	13.4249	1	5.57807	-4.11388	C	6.18847
HF4785	YWHAH	7533	-1.80789	0.0706237	1	-2.58758	0.011088	1	14.3046	1	4.0584	-3.92396	E	0.814048
HF4341	NOLC1	9221	-1.80725	0.0707235	1	-1.96492	0.0521708	1	11.2044	1	3.79141	-3.5113	E	1.75368
HF2035	MRPL28	10573	-1.80498	0.0710778	1	-1.32447	0.188337	1	8.627	1	5.30956	-3.15061	C	8.31497
HF7652	DAZAP1	26528	-1.80399	0.0712334	1	0.792587	0.429876	1	6.9721	1	-2.73192	2.01772	E	-3.44611
HF3402	RRM1	6240	-1.79592	0.0725076	1	-1.17849	0.241372	1	8.09096	1	2.15415	-2.69875	E	-2.23814
HF3259	ILK	3611	-1.79444	0.0727423	1	-1.27305	0.205923	1	8.40217	1	0.022274	-0.357264	E	-1.577
HF4639	ATP1B1	481	-1.7909	0.0733096	1	0.465974	0.642238	1	6.11172	1	-0.0722414	-0.515699	E	-2.72044
HF4534	ABL1	25	-1.77784	0.0754294	1	-2.22211	0.0285065	1	12.2844	1	0.01404	0.134561	E	0.716172
HF6963	CTSC	1075	-1.77134	0.0765048	1	-1.1992	0.233257	1	8.05204	1	1.44257	-1.99486	E	-2.52642
HF5968	TTC3	7267	-1.7698	0.0767601	1	0.345852	0.730173	1	5.76309	1	-1.83784	0.0948302	H	-7.94389
HF5895	HSP90AB1	3326	-1.76918	0.0768631	1	-2.34404	0.0210341	1	12.8547	1	4.13574	-4.75201	C	-3.00098
HF1685	HIST1H1C	3006	-1.76814	0.0770373	1	-1.37458	0.172303	1	8.64393	1	0.751934	-0.457929	E	1.42814
HF2559	FDPS	2224	-1.76619	0.0773643	1	-1.08009	0.282676	1	7.64537	1	0.0567281	0.146671	E	0.922807
HF7844	PLK1	5347	-1.76371	0.0777804	1	-1.60706	0.111162	1	9.50126	1	1.62142	-1.07104	E	2.95065
HF8710	PSMB8	5696	-1.76354	0.0778095	1	-1.54905	0.124498	1	9.27391	1	4.17386	-3.39238	C	3.77868
HF10148	PRPS2	5634	-1.76132	0.078184	1	-0.412199	0.681067	1	5.86557	1	-4.21685	2.42198	G	-8.21526
HF7575	ST6GALNAC4	27090	-1.74976	0.0801596	1	-1.32052	0.189645	1	8.37267	1	1.03571	-1.54809	E	-2.00541
HF3592	MVK	4598	-1.74859	0.0803622	1	-0.230221	0.818386	1	5.44326	1	3.20119	-1.17753	B	8.55659
HF9836	MAPK6	5597	-1.74728	0.0805882	1	-0.650025	0.517152	1	6.35564	1	2.50761	-2.51439	E	0.201345
HF4593	DDX18	8886	-1.74582	0.0808425	1	0.654804	0.514083	1	6.36125	1	2.90028	-3.18921	E	-1.21365
HF2097	GTF2H5	404672	-1.74532	0.0809285	1	0.918476	0.360558	1	7.06858	1	-1.4599	0.00264542	H	-5.89081
HF4647	C16orf80	29105	-1.74462	0.0810504	1	-2.2211	0.028577	1	12.1357	1	3.54565	-3.14205	E	2.2676
HF3010	HIST1H4C	8364	-1.74331	0.0812795	1	-0.16012	0.873106	1	5.29112	1	-2.01891	2.15305	E	0.500535
HF810	OAS2	4939	-1.74199	0.0815094	1	0.932143	0.353485	1	7.0939	1	-0.341461	0.146769	E	-0.894017
HF7278	GART	2618	-1.7401	0.0818419	1	-2.61648	0.0102472	1	14.1674	1	2.45183	-3.08936	E	-2.70348
HF1149	OXSR1	9943	-1.73371	0.0829703	1	-0.141051	0.88811	1	5.21586	1	-0.865729	0.565431	E	-1.40946
HF4912	UNG	7374	-1.72907	0.0837963	1	-2.04217	0.0437406	1	11.2177	1	2.54366	-2.53977	E	0.223933
HF6358	HNRPDL	9987	-1.7287	0.0838634	1	-1.64001	0.104115	1	9.48166	1	3.56117	-3.00213	E	3.01974
HF1221	P4HB	728900	-1.72748	0.0840815	1	-1.36844	0.174211	1	8.44691	1	-0.402931	-1.14221	H	-5.59573
HF1272	EEF2	1938	-1.72631	0.0842917	1	1.76555	0.0804941	1	9.98609	1	-6.64075	5.62017	G	-4.62763
HF5205	PPAT	5471	-1.72583	0.0843773	1	-1.16448	0.246974	1	7.74185	1	2.87001	-2.77709	E	0.469503
HF5468	HNRPA3P1	220988	-1.72545	0.0844455	1	-0.385479	0.700693	1	5.65467	1	-0.898489	0.0280385	E	-3.82658
HF2402	RPL18A	6142	-1.72236	0.0850045	1	-1.82224	0.0713772	1	10.2097	1	2.97953	-3.34382	E	-1.37404
HF9348	KLC1	3831	-1.71945	0.0855325	1	-2.08097	0.0399669	1	11.3571	1	3.25329	-3.24463	E	0.37819
HF4386	PTMA	643287	-1.71737	0.0859115	1	-0.455518	0.649715	1	5.77132	1	2.63081	-1.70647	E	4.27375
HF6280	GAPDH	2597	-1.71395	0.0865378	1	1.28578	0.201459	1	8.09869	1	0.340818	0.533735	E	3.91058
HF5928	SNRPA	6626	-1.71362	0.0865981	1	-0.769439	0.443428	1	6.51939	1	0.346887	0.564057	E	4.16363
HF8923	RFXANK	8625	-1.71299	0.0867139	1	-0.737921	0.462273	1	6.43348	1	4.22397	-3.28885	C	4.40524
HF5924	CHD1	1105	-1.71299	0.0867144	1	-0.774832	0.440249	1	6.5311	1	-3.27222	1.62136	H	-7.74483
HF2639	NME1-NME2	654364	-1.71202	0.0868934	1	-2.41696	0.0174443	1	12.9836	1	6.05586	-4.97282	C	3.91627
HF6113	TRIP12	9320	-1.70949	0.0873599	1	-0.462264	0.644887	1	5.7528	1	-1.2195	0.471125	E	-3.16227
HF4057	AKR7A2	8574	-1.70885	0.0874791	1	-1.85764	0.0661339	1	10.3049	1	-1.57302	0.751727	E	-3.60147
HF4206	TNPO1	3842	-1.70783	0.0876676	1	-0.496347	0.620728	1	5.82213	1	3.99233	-3.6848	E	1.54926
HF4578	AES	166	-1.70749	0.0877308	1	-0.911936	0.363974	1	6.88831	1	2.81445	-1.68727	B	5.50093
HF10034	UBN1	29855	-1.7031	0.0885488	1	0.380334	0.704496	1	5.54895	1	-1.28512	1.90323	E	2.94258
HF6961	DNMT1	1786	-1.69999	0.0891325	1	-2.19947	0.0301254	1	11.84	1	-0.675938	0.729988	E	0.165673
HF74	VCL	7414	-1.69821	0.089469	1	-1.01007	0.314876	1	7.13888	1	-0.600047	0.719196	E	0.475859
HF5962	PCCB	5096	-1.69339	0.0903809	1	-0.629567	0.530399	1	6.0757	1	1.8094	-1.31712	E	2.42305
HF3035	NDUFS5	4725	-1.69176	0.0906908	1	-1.27699	0.204535	1	7.97463	1	4.2427	-2.5932	C	7.41175
HF8473	GSTP1	2950	-1.68746	0.091515	1	-0.340652	0.734073	1	5.4008	1	0.760029	-0.961136	E	-0.948982
HF2935	CRSP8	9442	-1.68664	0.0916717	1	-1.49349	0.138427	1	8.73391	1	5.80099	-4.31823	C	6.33948
HF8151	SEMA4D	10507	-1.68538	0.0919153	1	1.04754	0.297351	1	7.19946	1	-1.38165	1.44988	E	0.18299
HF1197	DDX21	9188	-1.68473	0.0920416	1	-1.65216	0.101608	1	9.34429	1	-5.45838	4.46944	G	-4.81085
HF6865	PHGDH	26227	-1.67904	0.0931435	1	-0.801434	0.424762	1	6.45968	1	2.42261	-1.81691	E	2.76536
HF4282	TRA2A	29896	-1.67893	0.093165	1	-0.709275	0.479788	1	6.21559	1	1.03587	-1.63237	E	-2.45414
HF6088	PPP1R7	5510	-1.67715	0.0935125	1	-0.620375	0.536408	1	5.98504	1	2.97325	-1.83675	B	5.81118
HF9515	SFRS1	6426	-1.67452	0.0940288	1	-1.65085	0.101876	1	9.29631	1	5.06042	-4.40358	C	3.02501
HF91	MAPK1	5594	-1.66981	0.094956	1	-1.76815	0.0800558	1	9.75875	1	-0.294412	-0.795084	H	-4.80377
HF5513	FUS	2521	-1.66927	0.0950634	1	-0.897828	0.371413	1	6.68731	1	3.59587	-2.10396	C	6.9898
HF9144	SET	6418	-1.66783	0.0953501	1	-2.66725	0.00890849	1	14.1419	1	0.930414	-0.648654	E	1.34737
HF3709	ZNHIT1	10467	-1.66511	0.0958918	1	-0.850763	0.396913	1	6.53715	1	1.02284	-0.87008	E	0.840879
HF9439	ESPL1	9700	-1.66218	0.096477	1	-0.139004	0.889724	1	4.91059	1	-0.0983568	0.847949	E	3.19483
HF8099	YWHAE	7531	-1.66203	0.0965063	1	-1.26752	0.207885	1	7.81784	1	3.32051	-3.74168	E	-1.66054
HF1632	NUDT21	11051	-1.66135	0.0966426	1	-1.26518	0.208716	1	7.80703	1	1.48697	-2.65144	C	-4.62996
HF10186	MRPS31	10240	-1.65098	0.0987436	1	-0.802885	0.423926	1	6.34685	1	5.06698	-4.68803	C	2.04085
HF5007	GRB2	2885	-1.65022	0.0988975	1	-0.130368	0.896534	1	4.84578	1	3.71061	-3.00211	C	3.89044
HF6192	ASH2L	9070	-1.64932	0.0990817	1	-2.80091	0.00610768	1	14.82	1	1.63873	-2.04562	E	-1.89743
HF3763	NOLA1	54433	-1.64719	0.0995181	1	-3.40627	0.000946448	1	18.5404	1	4.27474	-3.64254	C	3.20604
HF4300	GINS2	51659	-1.64261	0.100464	1	-3.24453	0.00159572	1	17.4768	1	4.41177	-3.63296	C	3.4562
HF7055	RPS9	6203	-1.63993	0.101019	1	-0.532375	0.595635	1	5.62115	1	1.78045	-1.73431	E	0.279274
HF8720	SMARCA4	6597	-1.63277	0.102517	1	-0.29521	0.768439	1	5.08224	1	4.04242	-2.98019	C	4.40969
HF181	CAT	847	-1.62737	0.103659	1	-0.604177	0.54708	1	5.73961	1	-0.0640983	-0.589497	E	-2.73958
HF6659	VDAC1	7416	-1.62456	0.104256	1	-0.728205	0.468173	1	6.03964	1	-1.53093	0.534903	E	-4.62903
HF5564	IDH1	3417	-1.62325	0.104536	1	-1.13144	0.26055	1	7.20637	1	2.26462	-1.70793	E	2.52625
HF9319	SRP54	6729	-1.62302	0.104586	1	-0.174744	0.86163	1	4.81335	1	1.16091	-1.29322	E	-0.481423
HF9474	COX4NB	10328	-1.62082	0.105056	1	-2.32949	0.0218237	1	12.156	1	4.01826	-3.31463	C	3.70502
HF3918	RNASEH1	246243	-1.61854	0.105545	1	-1.21054	0.228899	1	7.44618	1	4.43994	-3.19803	C	5.62879
HF4343	SLC25A32	81034	-1.61742	0.105788	1	-1.95244	0.053654	1	10.343	1	-0.865577	-0.482722	H	-6.28828
HF895	ADRM1	11047	-1.61658	0.105969	1	-1.93967	0.0552091	1	10.2825	1	4.81762	-3.254	C	7.00695
HF7472	MSC	9242	-1.6138	0.106572	1	-1.0707	0.286858	1	6.97541	1	5.57141	-3.54838	C	8.66791
HF5295	NDUFB7	4713	-1.61368	0.106596	1	-1.94947	0.0540125	1	10.3145	1	6.12028	-4.73821	C	6.67807
HF10136	PFN1	5216	-1.60888	0.107642	1	-1.14992	0.252892	1	7.20747	1	3.15118	-2.47354	E	2.78155
HF4556	PRC1	9055	-1.60817	0.107798	1	-0.906236	0.366968	1	6.45995	1	1.60776	-0.990122	E	2.6962
HF7381	ENOSF1	55556	-1.6072	0.10801	1	0.00605483	0.995181	1	4.46072	1	-1.44422	1.95534	E	1.96737
HF8644	RAD23B	5887	-1.6065	0.108165	1	-0.48016	0.632152	1	5.36545	1	0.66112	-1.25698	E	-2.39197
HF4892	TNPO2	30000	-1.60454	0.108594	1	-1.5831	0.116524	1	8.73959	1	1.97254	-2.35965	E	-1.52965
HF5978	LRRFIP1	9208	-1.60417	0.108677	1	-0.315081	0.75335	1	5.00519	1	0.479485	-2.16283	C	-7.86423
HF5804	PRKCI	5584	-1.60187	0.109184	1	-0.469896	0.639442	1	5.32375	1	1.60502	-2.26958	E	-2.95883
HF2274	DHX9	1660	-1.59975	0.109654	1	-1.53555	0.127775	1	8.53581	1	4.43663	-3.76347	C	3.15547
HF6828	ING3	54556	-1.59766	0.110118	1	-0.0544781	0.956662	1	4.50102	1	3.39487	-3.69305	E	-1.12755
HF9037	STX18	53407	-1.59417	0.110897	1	-0.992729	0.323215	1	6.65719	1	1.40775	-0.604752	E	3.96519
HF689	RPS23	653658	-1.59297	0.111168	1	2.02445	0.0455636	1	10.5707	1	0.405714	0.478762	E	4.49108
HF2882	EIF3S2	8668	-1.59205	0.111374	1	-0.984237	0.327351	1	6.62318	1	3.11213	-3.03193	E	0.397804
HF6255	TUBGCP2	10844	-1.59071	0.111675	1	-0.0564036	0.955132	1	4.47614	1	0.910611	0.446539	B	5.1915
HF7762	ARHGDIB	397	-1.5888	0.112106	1	0.272168	0.786048	1	4.8581	1	-1.31894	0.766041	E	-2.60384
HF2067	PRPF19	27339	-1.58745	0.112411	1	-1.82818	0.0704743	1	9.6762	1	5.37089	-3.66732	C	7.2847
HF2789	GNL3	26354	-1.58738	0.112427	1	-1.6948	0.093195	1	9.11703	1	1.70996	-1.76994	E	-0.10393
HF9985	SLC38A2	54407	-1.58686	0.112544	1	-2.47167	0.0151203	1	12.7523	1	-0.729297	-0.422642	H	-4.9129
HF9981	EIF2C1	26523	-1.58349	0.11331	1	-0.485553	0.628336	1	5.28461	1	-2.21519	1.95431	E	-1.44389
HF1940	PCK2	5106	-1.58183	0.113689	1	-2.05721	0.042243	1	10.6772	1	4.9683	-2.9189	C	8.35075
HF5570	PHB	5245	-1.58055	0.113981	1	-1.92564	0.0569613	1	10.0742	1	5.53358	-4.68309	C	4.25411
HF204	SMC4	10051	-1.57975	0.114164	1	-1.39587	0.165816	1	7.93399	1	0.927022	-1.31641	E	-1.42194
HF6891	OXCT1	5019	-1.57841	0.114471	1	-2.89463	0.00465206	1	15.0758	1	2.40616	-3.39931	C	-4.30597
HF323	TSTA3	7264	-1.57651	0.114909	1	-2.98399	0.00356809	1	15.5987	1	6.02367	-4.55973	C	6.45116
HF3347	HNRPAB	3182	-1.57392	0.115507	1	-2.60036	0.0107089	1	13.3902	1	4.84582	-3.70689	C	5.06931
HF2913	HNRPA0	10949	-1.56917	0.116608	1	-0.0309987	0.975332	1	4.34783	1	1.65455	-0.907429	E	3.38821
HF9173	PPIH	10465	-1.56698	0.117119	1	-1.90678	0.0593908	1	9.93636	1	6.65335	-5.54432	C	4.3067
HF9539	YWHAZ	7534	-1.56654	0.117222	1	-2.11524	0.0368697	1	10.8881	1	-1.36612	0.335633	E	-4.09618
HF5086	SNRPF	6636	-1.56166	0.118369	1	-0.713891	0.476941	1	5.74862	1	5.85627	-3.90391	C	7.88844
HF1742	MAP3K7	6885	-1.56062	0.118613	1	-0.300609	0.76433	1	4.80128	1	-3.32241	1.1365	H	-9.29891
HF3847	MTHFD1	4522	-1.55943	0.118894	1	-1.51611	0.132615	1	8.29965	1	5.45805	-3.95392	C	6.41554
HF6827	MCM3	4172	-1.55909	0.118975	1	-2.93532	0.00412562	1	15.2388	1	4.57767	-4.16404	E	1.88622
HF3305	KIF20A	10112	-1.55415	0.120149	1	0.049419	0.960683	1	4.31826	1	0.179972	0.244789	E	1.79496
HF2414	PRDX1	5052	-1.55368	0.12026	1	-2.03491	0.0444803	1	10.4616	1	4.98514	-4.64597	F	1.57209
HF9196	TGFB1	7040	-1.54964	0.121228	1	1.12666	0.262555	1	6.89476	1	-0.115323	1.01894	E	4.10734
HF2411	TIMM10	26519	-1.54862	0.121474	1	-2.04732	0.0432224	1	10.4989	1	5.46042	-3.86373	C	7.15168
HF9761	HNRPM	4670	-1.54693	0.121881	1	-2.72951	0.00748409	1	13.9994	1	3.52472	-2.9289	E	3.07773
HF10102	NDUFB3	4709	-1.54437	0.122499	1	-0.695749	0.488184	1	5.63343	1	1.23907	-0.949202	E	1.48132
HF8769	FKBP3	2287	-1.5417	0.123147	1	0.111189	0.911687	1	4.37368	1	1.27012	-0.700745	E	2.48084
HF6697	HPS5	11234	-1.53897	0.123811	1	0.0176428	0.985959	1	4.20629	1	-4.97779	4.05031	G	-4.10297
HF9268	KIF15	56992	-1.53597	0.124546	1	-1.11	0.269633	1	6.78754	1	2.08484	-2.17073	E	-0.12401
HF6741	PIP5K1A	8394	-1.53314	0.125242	1	-1.2528	0.213172	1	7.24633	1	2.07408	-1.2581	E	4.02794
HF1730	CREB1	1385	-1.53041	0.125916	1	-2.05463	0.0424967	1	10.4609	1	0.290811	-2.4417	C	-9.08
HF9128	VAV1	7409	-1.52941	0.126163	1	-0.23876	0.811775	1	4.55743	1	0.652666	0.0880162	E	3.6283
HF9038	FDFT1	2222	-1.52748	0.126641	1	-0.774288	0.440569	1	5.77218	1	1.09241	-1.01363	E	0.471788
HF9723	RPS3	6188	-1.52732	0.126681	1	-1.75281	0.0826695	1	9.11798	1	3.07591	-3.38297	E	-1.12428
HF4261	GTF3C3	9330	-1.52637	0.126918	1	-0.183533	0.854747	1	4.44233	1	1.50078	-1.45032	E	0.368695
HF10402	AMMECR1	9949	-1.52604	0.126999	1	-0.640397	0.523365	1	5.42211	1	-3.1462	2.3003	E	-3.56627
HF8236	ILF3	3609	-1.52508	0.12724	1	1.27805	0.20416	1	7.30107	1	-1.46454	1.41586	E	-0.35566
HF8229	RPL13	6137	-1.52483	0.127302	1	0.12302	0.902336	1	4.32792	1	0.637369	-1.31352	E	-3.69834
HF3527	TPM4	7171	-1.52008	0.128491	1	-1.24778	0.214999	1	7.17805	1	3.18984	-3.15153	E	0.544327
HF9095	BUB1B	701	-1.51782	0.12906	1	-1.2892	0.200275	1	7.31108	1	0.627521	-0.636132	E	0.0426628
HF1279	ARF1	375	-1.51624	0.129458	1	-1.86218	0.0654854	1	9.54066	1	2.7539	-2.56754	E	1.13987
HF8868	GNB2L1	10399	-1.51464	0.129864	1	-0.616313	0.539074	1	5.31834	1	1.09145	-2.50472	C	-6.63813
HF463	BLM	641	-1.51426	0.129961	1	-1.39341	0.166556	1	7.66589	1	1.81657	-1.2352	E	2.54461
HF8404	RTCD1	8634	-1.51195	0.130547	1	0.54992	0.583588	1	5.14917	1	-2.07224	0.680555	H	-4.97327
HF4432	DDX1	1653	-1.51168	0.130615	1	-1.52086	0.13142	1	8.12973	1	4.71834	-3.84469	C	3.91368
HF6922	HNRPH1	3187	-1.50979	0.131097	1	0.862538	0.390435	1	5.94462	1	-8.3498	5.81319	G	-11.3985
HF3123	GDI2	2665	-1.50929	0.131225	1	-1.95983	0.0527712	1	9.94527	1	2.78402	-3.72926	C	-3.56962
HF7971	RBBP7	5931	-1.50823	0.131496	1	-1.74044	0.0848273	1	8.99183	1	1.96373	-2.3996	E	-1.75925
HF246	PPP1R10	5514	-1.50149	0.133228	1	-0.647187	0.518979	1	5.34318	1	-1.09729	2.50361	G	6.01915
HF4169	PRIM1	5557	-1.50062	0.133455	1	-1.54974	0.124333	1	8.19758	1	2.47563	-2.35928	E	0.85304
HF8537	MKLN1	4289	-1.49524	0.134851	1	-0.981097	0.328889	1	6.23124	1	-2.56091	1.3378	H	-5.5975
HF7439	PPP2R1B	5519	-1.48828	0.136677	1	-1.3392	0.183512	1	7.37121	1	3.31736	-3.91474	E	-2.42493
HF1294	UCHL5	51377	-1.48377	0.13787	1	-3.00501	0.00334957	1	15.3607	1	1.67802	-3.49619	C	-7.79579
HF6163	CD79B	974	-1.48224	0.138278	1	0.319403	0.750081	1	4.53213	1	0.441754	-0.0691248	E	1.68817
HF1951	SHOC2	8036	-1.48213	0.138305	1	-0.881025	0.380396	1	5.88967	1	-0.830242	-0.378822	H	-5.42639
HF8811	MGC5139	84747	-1.47973	0.138945	1	0.841739	0.401923	1	5.77034	1	-3.56965	3.47103	E	-0.407521
HF9359	CDC27	996	-1.47826	0.139337	1	-1.41253	0.160867	1	7.59606	1	0.579302	-1.83945	H	-5.68541
HF9461	PSMA3	5684	-1.4685	0.141968	1	-2.42099	0.0172631	1	12.0227	1	3.78327	-4.32653	C	-2.43255
HF2524	ADAR	103	-1.46553	0.142775	1	0.724032	0.47072	1	5.39995	1	-0.947867	2.11545	G	5.23411
HF6919	IARS	3376	-1.46473	0.142993	1	-2.49824	0.0140951	1	12.4138	1	3.74879	-3.2109	E	3.03354
HF7005	CGGBP1	8545	-1.46048	0.144159	1	-1.02862	0.306116	1	6.24125	1	1.7056	-2.33378	E	-2.49545
HF5484	PDCD4	27250	-1.45764	0.14494	1	-0.781316	0.436444	1	5.52106	1	0.663279	-1.09036	E	-1.67501
HF8541	NIT2	56954	-1.45719	0.145063	1	-1.34427	0.181873	1	7.27007	1	3.00199	-2.68043	E	1.75323
HF9868	PTDSS1	9791	-1.45489	0.1457	1	-0.276501	0.782728	1	4.34235	1	3.30481	-2.61297	E	3.78572
HF1879	HRAS	3265	-1.45268	0.146312	1	-2.31848	0.022439	1	11.4379	1	5.10217	-3.50516	C	6.99237
HF8803	GNAI3	2773	-1.4521	0.146474	1	-1.75718	0.0819178	1	8.84589	1	0.868154	-1.34989	E	-2.31495
HF6577	ACLY	47	-1.44896	0.14735	1	-0.982019	0.328437	1	6.05671	1	1.91761	-1.50502	E	1.76238
HF10536	COPS6	10980	-1.43934	0.150054	1	-0.454639	0.650344	1	4.65402	1	7.21662	-5.35574	C	7.7334
HF10245	SMC1A	8243	-1.43703	0.15071	1	-1.22373	0.2239	1	6.77791	1	-1.09333	-0.666447	H	-7.70065
HF9265	TKT	7086	-1.43695	0.150731	1	-0.619033	0.537289	1	5.02696	1	2.43567	-1.56746	E	4.17495
HF2392	BAG1	573	-1.43679	0.150779	1	-1.99376	0.0488749	1	9.82086	1	2.6993	-2.95326	E	-0.740635
HF6047	C18orf8	29919	-1.4331	0.151828	1	0.68715	0.493563	1	5.18222	1	0.126514	0.611056	E	3.34141
HF6234	MARCH6	10299	-1.43287	0.151895	1	2.31149	0.0228371	1	11.3279	1	-2.1638	0.798884	H	-6.4262
HF5428	PPIG	9360	-1.42891	0.15303	1	1.73068	0.0865632	1	8.648	1	-4.32338	5.19079	G	3.85268
HF4033	LAT2	7462	-1.42467	0.154254	1	-1.0903	0.278173	1	6.29734	1	0.906749	-0.906575	E	0.107484
HF7242	GCH1	2643	-1.42339	0.154623	1	-2.11182	0.0371691	1	10.3181	1	-0.626193	0.54723	E	-0.369775
HF6199	AP2M1	1173	-1.42321	0.154675	1	-1.84771	0.0675708	1	9.12202	1	3.34099	-3.03488	E	1.26833
HF5745	PSMB3	5691	-1.42299	0.15474	1	-2.3738	0.019497	1	11.607	1	7.17452	-6.25656	C	3.80314
HF3781	RRM2	6241	-1.42158	0.155149	1	-0.648188	0.518334	1	5.04101	1	5.43785	-4.44679	C	4.50642
HF9881	TXNL4A	10907	-1.42054	0.155451	1	-0.369102	0.712824	1	4.39989	1	3.22022	-1.72661	B	6.50712
HF6970	C1QBP	708	-1.41815	0.156147	1	-0.83987	0.402965	1	5.53172	1	-0.360525	-0.656362	E	-4.43721
HF294	FADS1	3992	-1.41546	0.156934	1	-1.37017	0.173673	1	7.20502	1	1.67831	-0.706007	E	3.69548
HF4079	HNRPD	3184	-1.41243	0.157823	1	-0.609997	0.543234	1	4.91299	1	2.50169	-2.29445	E	1.07255
HF3098	GTF2A2	2958	-1.41229	0.157865	1	-1.91446	0.0583917	1	9.3732	1	3.46301	-4.18326	C	-3.14868
HF6770	SMC2	10592	-1.41085	0.15829	1	-0.490801	0.624632	1	4.62784	1	-0.960762	-0.206373	H	-5.31508
HF3087	MBD2	8932	-1.40797	0.159139	1	0.466844	0.641617	1	4.56349	1	-1.54533	1.54729	E	-0.12092
HF2533	SF3B3	23450	-1.4077	0.15922	1	-0.724313	0.470548	1	5.18266	1	4.50174	-3.28963	C	5.38283
HF8669	EBNA1BP2	10969	-1.40716	0.15938	1	-1.30585	0.194569	1	6.94687	1	4.60819	-3.50756	C	5.31278
HF1441	BCAS2	10286	-1.40656	0.159558	1	-1.59689	0.113414	1	8.02412	1	2.51274	-2.59815	E	-0.137464
HF9520	OAS3	4940	-1.4059	0.159754	1	0.543552	0.587947	1	4.73048	1	-0.274823	0.269118	E	-0.0622317
HF798	ILVBL	10994	-1.40376	0.160391	1	-1.71757	0.08894	1	8.49986	1	2.8619	-1.67913	B	5.36108
HF7634	SNRPC	6631	-1.40291	0.160643	1	-0.212264	0.832329	1	4.02419	1	4.71206	-3.95618	C	3.58343
HF4542	PSMD1	5707	-1.40064	0.161321	1	-1.96388	0.0522928	1	9.55051	1	3.87675	-4.06243	E	-0.631188
HF1123	WBP11	51729	-1.39923	0.161745	1	0.356401	0.722283	1	4.29415	1	-2.50057	0.832782	H	-7.73407
HF8820	CDK5RAP1	51654	-1.39161	0.164039	1	0.145677	0.884467	1	3.86084	1	3.41084	-1.926	B	7.14602
HF7253	LBR	3930	-1.39098	0.164233	1	-1.96173	0.0525462	1	9.50506	1	0.707507	-1.56385	E	-3.39095
HF2850	ITGB4BP	3692	-1.38773	0.165219	1	-2.50964	0.0136745	1	12.1854	1	6.15769	-5.29054	C	3.13394
HF5964	DFFA	1676	-1.38741	0.165317	1	-0.417659	0.677083	1	4.3797	1	3.3395	-2.47559	E	3.97702
HF726	ACTG1	71	-1.3861	0.165715	1	1.75079	0.0830181	1	8.57236	1	-0.181711	0.406948	E	1.00187
HF225	CCDC85B	11007	-1.38327	0.166583	1	-1.91969	0.0577189	1	9.28886	1	7.29578	-4.91836	C	10.2631
HF4693	CHMP2A	27243	-1.38245	0.166832	1	-0.254935	0.799292	1	4.02959	1	2.99125	-1.80129	B	5.88618
HF4999	TXN	7295	-1.38102	0.167274	1	-0.807133	0.421486	1	5.30418	1	2.90599	-2.68402	E	0.998026
HF6258	76P	27229	-1.37985	0.167631	1	-2.05996	0.041974	1	9.91338	1	2.68316	-3.48736	E	-3.01445
HF150	LAP3	51056	-1.37917	0.167842	1	-0.412145	0.681107	1	4.33754	1	0.857843	-0.874581	E	0.00118755
HF4722	BCAP31	10134	-1.37872	0.16798	1	-1.89953	0.060348	1	9.18308	1	5.17615	-4.30469	C	3.65375
HF10543	UQCRC1	7384	-1.37482	0.169186	1	-1.10791	0.27053	1	6.16826	1	4.07442	-3.12278	C	4.35701
HF8189	ACOT7	11332	-1.37421	0.169377	1	-1.73276	0.0861913	1	8.45363	1	6.93655	-4.611	C	9.75989
HF8959	SOD1	6647	-1.37338	0.169633	1	-2.44912	0.0160426	1	11.8133	1	6.76189	-4.89463	C	7.60072
HF103	OAS1	4938	-1.37184	0.170114	1	0.899316	0.370623	1	5.52771	1	0.0593779	-0.191907	E	-0.565498
HF4191	RAF1	5894	-1.36941	0.17087	1	-0.924408	0.357477	1	5.59107	1	-2.34339	2.13261	E	-1.21616
HF4853	NSFL1C	55968	-1.35606	0.175081	1	-1.37849	0.171097	1	7.01607	1	1.8459	-1.36853	E	2.35843
HF583	LOC727922	727922	-1.35564	0.175213	1	-1.12971	0.261275	1	6.16787	1	-1.42925	-0.294788	H	-7.56016
HF8025	MYL6	4637	-1.35329	0.175963	1	-2.23813	0.0274081	1	10.6688	1	0.533636	-1.19506	E	-2.62729
HF9471	SHFM1	7979	-1.34873	0.177425	1	-0.528345	0.598419	1	4.48535	1	4.22455	-3.009	C	5.49999
HF1898	INPP5D	3635	-1.3472	0.177916	1	1.15398	0.25123	1	6.21565	1	-4.1891	3.89387	E	-1.60472
HF7337	DHFR	1719	-1.34358	0.179085	1	-0.646523	0.519407	1	4.74993	1	0.797859	-0.843566	E	-0.0840699
HF2728	PDIA3	2923	-1.33891	0.180599	1	-0.404749	0.686518	1	4.1752	1	0.240029	-1.06823	E	-3.73922
HF1350	NAPA	8775	-1.33805	0.180881	1	-1.2663	0.208317	1	6.55722	1	2.14921	-2.05241	E	0.69953
HF4426	HIST2H2AA4	723790	-1.33641	0.181414	1	-2.16404	0.0328186	1	10.2475	1	1.69079	-1.78308	E	-0.182695
HF10163	SLC25A12	8604	-1.33581	0.181612	1	-1.69326	0.0934875	1	8.15162	1	1.28833	-1.14115	E	0.80415
HF9162	IDH2	3418	-1.33433	0.182097	1	-0.901136	0.36966	1	5.39677	1	-0.436483	0.806951	E	1.75067
HF2476	VASP	7408	-1.3338	0.182269	1	-1.77222	0.0793735	1	8.47173	1	2.35153	-2.40536	E	-0.0157766
HF5892	PGRMC1	10857	-1.33323	0.182456	1	-0.830807	0.408043	1	5.19526	1	3.40761	-3.81409	E	-1.70356
HF2162	SUMO3	6612	-1.33253	0.182686	1	-1.53686	0.127455	1	7.51996	1	-2.07832	0.24236	H	-8.57621
HF10472	CTNNA1	1495	-1.33186	0.182906	1	-1.06969	0.287308	1	5.89196	1	1.58095	-2.23859	E	-2.79902
HF842	RPL18A	6142	-1.33065	0.183303	1	-1.85773	0.0661203	1	8.82579	1	1.29416	-1.89568	E	-2.52462
HF5176	GNB1	2782	-1.33013	0.183474	1	-1.63295	0.105594	1	7.88766	1	2.91612	-3.65928	C	-3.12615
HF4928	SNHG3-RCC1	751867	-1.32988	0.183558	1	-1.7075	0.0908021	1	8.18859	1	5.20567	-4.46116	C	3.47365
HF1403	NMT1	4836	-1.3288	0.183915	1	0.0485716	0.961357	1	3.46538	1	4.07495	-2.65323	C	6.42173
HF5276	WHSC1	7468	-1.32829	0.184083	1	-0.917739	0.360942	1	5.42281	1	2.34182	-0.982862	B	5.18756
HF5181	ZNF330	27309	-1.32817	0.18412	1	-0.0985096	0.921723	1	3.54735	1	-1.26308	0.431653	E	-3.53592
HF2415	PKM2	5315	-1.32763	0.1843	1	-0.616883	0.5387	1	4.61957	1	0.356184	-0.500347	E	-0.514971
HF7166	CAPN1	823	-1.3264	0.184708	1	-1.36875	0.174113	1	6.87406	1	3.33232	-1.48584	B	9.29572
HF6859	PSMA1	5682	-1.3248	0.185238	1	-0.755483	0.451717	1	4.96162	1	2.54792	-2.49753	E	0.42662
HF845	PFKL	5211	-1.32439	0.185374	1	-0.720489	0.472888	1	4.86855	1	0.301169	0.202006	E	2.248
HF7024	YY1	7528	-1.32298	0.185843	1	-0.670939	0.503791	1	4.7369	1	-0.377926	-1.08528	H	-6.53519
HF4615	UBE4B	10277	-1.32256	0.18598	1	-2.07924	0.0401285	1	9.79557	1	0.966715	-0.527896	E	2.20892
HF5474	CSNK1A1	1452	-1.32172	0.186261	1	-0.554867	0.580212	1	4.44993	1	-0.170224	-0.745278	E	-3.915
HF4747	SCAMP2	10066	-1.3214	0.186369	1	-0.471466	0.638325	1	4.25786	1	5.03062	-3.18637	C	8.83895
HF4042	PURA	5813	-1.31824	0.187424	1	0.0614274	0.95114	1	3.44895	1	-5.30359	3.70049	G	-7.91358
HF3298	SFRS10	6434	-1.3169	0.187873	1	-0.474843	0.635924	1	4.24933	1	0.477026	-1.13804	E	-2.84507
HF1195	RFC1	5981	-1.31607	0.18815	1	-1.70417	0.0914244	1	8.12551	1	0.314814	-0.444047	E	-0.5079
HF2988	VARS	7407	-1.31496	0.188523	1	-1.95412	0.0534527	1	9.19498	1	3.52534	-2.70069	E	3.67132
HF7565	CSE1L	1434	-1.31204	0.189508	1	-2.01697	0.0463527	1	9.4696	1	3.74089	-3.44486	E	1.59113
HF1232	SNRPB	6628	-1.31152	0.189684	1	-3.26088	0.00151483	1	16.3097	1	3.34349	-2.83844	E	2.55769
HF3480	PSMC2	5701	-1.30978	0.19027	1	-1.6558	0.100866	1	7.90655	1	3.38279	-3.41516	E	0.124278
HF10522	UBE1	7317	-1.3067	0.191314	1	-1.56669	0.120314	1	7.54297	1	3.13067	-2.18278	C	4.26664
HF3777	DEK	7913	-1.30046	0.193442	1	-2.55775	0.0120208	1	12.1278	1	0.848986	-2.71029	C	-8.28329
HF6860	ACTR3	10096	-1.29906	0.193923	1	-1.78687	0.0769593	1	8.40955	1	-0.876462	-1.20932	H	-8.38827
HF3779	PSMB7	5695	-1.29778	0.194361	1	-1.22606	0.223027	1	6.277	1	5.41919	-4.25364	C	5.39975
HF1165	HN1	51155	-1.29696	0.194643	1	-2.56175	0.0118919	1	12.137	1	6.5249	-5.50721	C	4.23132
HF639	GLUL	2752	-1.2837	0.199248	1	0.59017	0.556395	1	4.39897	1	-0.0347355	-0.138206	E	-0.70662
HF9937	NUDT3	11165	-1.28318	0.199428	1	-1.89858	0.0604736	1	8.8357	1	3.25165	-2.62098	E	3.21431
HF8500	ODC1	4953	-1.28115	0.200139	1	-2.63753	0.00967147	1	12.4946	1	3.78528	-3.73043	E	0.585909
HF7696	M6PRBP1	10226	-1.27977	0.200625	1	0.805971	0.422153	1	4.93741	1	-2.69966	1.95593	E	-3.84415
HF585	PARK7	11315	-1.27889	0.200936	1	1.37616	0.171817	1	6.73218	1	3.2836	-2.43158	E	3.92989
HF2464	CAD	790	-1.27846	0.201089	1	-2.44391	0.0162627	1	11.4458	1	2.76091	-2.35378	E	2.11748
HF1055	CPSF4	10898	-1.27401	0.20266	1	0.224931	0.822488	1	3.5833	1	1.33542	0.152323	B	7.55075
HF2179	SLC12A2	6558	-1.27345	0.202857	1	-0.602404	0.548255	1	4.39253	1	-0.383416	-0.568648	E	-4.08874
HF1274	TOPBP1	11073	-1.27319	0.202952	1	-1.07081	0.286807	1	5.68747	1	-1.37994	0.507719	E	-4.04258
HF8522	IMMT	10989	-1.27318	0.202955	1	-0.727871	0.468376	1	4.70651	1	0.0197614	-0.0050158	E	0.0675206
HF6595	PLAA	9373	-1.26935	0.204318	1	-0.818917	0.414762	1	4.93626	1	2.74619	-2.82049	E	-0.106455
HF6889	HMGCR	3156	-1.26933	0.204324	1	-1.90928	0.0590639	1	8.83436	1	-0.972024	-0.419175	H	-6.52569
HF8120	CKS1B	1163	-1.26755	0.204959	1	-2.23258	0.0277846	1	10.3364	1	0.591256	-1.28739	E	-3.09373
HF7987	ATP6V1B2	526	-1.26624	0.205427	1	-1.97051	0.051517	1	9.09702	1	1.53119	-2.20637	E	-2.64236
HF10339	EXOSC10	5394	-1.26536	0.205743	1	0.475919	0.63516	1	4.07001	1	0.644554	0.220944	E	4.12299
HF3173	EBP	10682	-1.26309	0.206556	1	-1.28417	0.202021	1	6.35314	1	4.76968	-2.57829	C	8.28128
HF2781	STMN1	3925	-1.26168	0.207065	1	-2.72986	0.00747663	1	12.9414	1	1.23893	-1.67095	E	-1.60728
HF1682	CASP8AP2	9994	-1.26084	0.207365	1	-1.70076	0.0920656	1	7.91706	1	-1.889	0.643462	H	-5.72273
HF6829	HMMR	3161	-1.2606	0.207453	1	-2.74998	0.00706314	1	13.0514	1	1.81624	-2.55659	E	-3.33018
HF9843	RFC3	5983	-1.25845	0.208229	1	-1.88191	0.0627274	1	8.67614	1	3.11229	-2.80752	E	1.68059
HF3458	CINP	51550	-1.25293	0.210231	1	1.73257	0.086224	1	8.02071	1	-0.422495	0.983668	E	2.58929
HF6928	USP11	8237	-1.2519	0.210606	1	-0.15387	0.87802	1	3.3757	1	-1.50336	1.96361	E	2.06392
HF5186	SMARCB1	6598	-1.25168	0.210688	1	-1.0119	0.314002	1	5.43147	1	0.778898	-0.661273	E	0.61532
HF1051	SUCLG1	8802	-1.24981	0.211368	1	-1.36729	0.174568	1	6.59918	1	2.07085	-1.44147	E	3.11452
HF7896	COPA	1314	-1.24979	0.211376	1	-0.340852	0.733923	1	3.72693	1	-0.52268	-0.2576	E	-3.69957
HF9097	CSNK1D	1453	-1.24887	0.211714	1	0.498079	0.619511	1	4.06269	1	0.815606	-0.283085	E	2.32113
HF939	SLC16A1	6566	-1.24844	0.21187	1	-2.07507	0.0405217	1	9.5154	1	2.8207	-3.46683	E	-2.77817
HF4340	CYB5R4	51167	-1.24714	0.212346	1	-1.54802	0.124746	1	7.26203	1	1.34367	-2.11397	E	-3.25695
HF8179	WBSCR22	114049	-1.24501	0.213128	1	-1.21618	0.226752	1	6.05952	1	5.66226	-4.80255	C	3.41232
HF1711	NDUFA6	4700	-1.24485	0.213186	1	-1.48509	0.140635	1	7.01436	1	2.47789	-2.57248	E	-0.13841
HF8370	ADD3	120	-1.24373	0.213598	1	-0.169758	0.86554	1	3.37613	1	-0.536005	-0.536589	H	-4.89421
HF4588	CDK7	1022	-1.24111	0.214565	1	-0.622451	0.535048	1	4.32908	1	2.56642	-1.98185	E	2.82501
HF5040	DIAPH1	1729	-1.24093	0.214632	1	-2.25753	0.0261275	1	10.3672	1	2.15454	-1.75762	E	1.87823
HF4328	AHSA1	10598	-1.23958	0.215132	1	-2.07424	0.0406008	1	9.48095	1	4.51	-3.02794	C	6.6285
HF6445	ZDHHC13	54503	-1.23761	0.215861	1	-2.38971	0.0187166	1	11.0229	1	2.72693	-1.80795	B	4.68341
HF6408	AURKA	6790	-1.23718	0.216019	1	-1.09696	0.275268	1	5.6448	1	5.85354	-4.39098	C	6.06152
HF135	WRB	7485	-1.23715	0.216031	1	-2.08204	0.0398669	1	9.50908	1	-1.29853	-0.752478	H	-9.86131
HF7108	CNOT7	29883	-1.23705	0.21607	1	-0.206245	0.837015	1	3.42013	1	1.59077	-1.9965	E	-1.89696
HF3283	DNTTIP2	30836	-1.23577	0.216545	1	-0.350392	0.726774	1	3.69819	1	2.76178	-2.21751	E	2.68668
HF7996	PSMB10	5699	-1.23493	0.216856	1	0.424254	0.672283	1	3.8512	1	5.4938	-3.19403	C	10.8923
HF9229	EXOSC9	5393	-1.23475	0.216925	1	-1.40244	0.163849	1	6.67403	1	4.49095	-4.7439	F	-0.829608
HF9242	CNN2	1265	-1.23291	0.21761	1	0.229277	0.819117	1	3.44916	1	0.870081	-0.815249	E	0.363276
HF4734	ANAPC5	51433	-1.23279	0.217656	1	-0.571575	0.56888	1	4.17785	1	1.64539	-1.82037	E	-0.63538
HF9848	IKBKAP	8518	-1.22856	0.219238	1	-0.180126	0.857414	1	3.34286	1	-2.13761	0.972069	H	-5.83673
HF9211	STX16	8675	-1.22663	0.219963	1	1.4571	0.148192	1	6.84709	1	0.897887	-0.679485	E	1.04282
HF5024	MYCBP	26292	-1.21975	0.222558	1	-1.7513	0.0829294	1	7.98466	1	1.89373	-2.47385	E	-2.37901
HF2936	SSBP1	6742	-1.21509	0.224332	1	-0.645563	0.520027	1	4.297	1	2.70004	-3.38731	E	-3.06649
HF4086	LCP1	3936	-1.21419	0.224677	1	-1.36862	0.174155	1	6.48181	1	-0.868875	-0.999791	H	-7.56444
HF6357	RUVBL2	10856	-1.21328	0.225023	1	-1.55809	0.12234	1	7.185	1	7.58744	-5.61291	C	7.79829
HF7147	PSMC5	5705	-1.20916	0.2266	1	-1.45451	0.148907	1	6.77801	1	5.53754	-3.92431	C	6.77433
HF7804	RPP30	10556	-1.20575	0.227913	1	-3.13583	0.00224485	1	15.1558	1	4.2982	-4.48872	E	-0.533562
HF5654	HERC5	51191	-1.20149	0.229561	1	2.57864	0.0113605	1	11.8984	1	-0.975507	1.42725	E	1.85703
HF9774	TRIB3	57761	-1.20085	0.229809	1	-0.485206	0.628581	1	3.86959	1	2.39945	-1.69096	E	2.65566
HF10086	MTHFD2	10797	-1.20051	0.229943	1	-1.79626	0.0754431	1	8.1086	1	-0.983113	-0.198547	H	-5.59097
HF2525	PSMA4	5685	-1.20017	0.230072	1	-0.97708	0.330864	1	5.15082	1	1.96577	-2.21895	E	-0.969155
HF5788	NUDC	10726	-1.19919	0.230453	1	-2.70835	0.00794304	1	12.6063	1	6.50765	-4.97909	C	6.72371
HF1925	PSMB1	5689	-1.19882	0.230598	1	-0.761052	0.448399	1	4.5383	1	2.86323	-2.84497	E	0.0191132
HF1116	UFD1L	7353	-1.19821	0.230834	1	-1.38812	0.168154	1	6.49786	1	3.66084	-3.09511	E	2.79173
HF2740	ZNF207	7756	-1.19629	0.231582	1	-2.23697	0.0274861	1	10.1138	1	2.05673	-3.11058	C	-4.3601
HF6129	RING1	6015	-1.19566	0.23183	1	2.69095	0.00833944	1	12.497	1	-3.86378	3.95754	E	0.0662771
HF7130	ISG15	9636	-1.19536	0.231945	1	1.18234	0.239846	1	5.77803	1	1.2219	-0.306362	E	4.17509
HF6119	SCP2	6342	-1.19241	0.233102	1	0.0616607	0.950955	1	3.01314	1	-2.34755	0.42045	H	-8.17849
HF2875	PSMA7	5688	-1.1887	0.234556	1	-1.37279	0.172857	1	6.41071	1	3.06062	-3.17373	E	-0.263857
HF7883	RFC5	5985	-1.18805	0.234813	1	-3.05233	0.00290207	1	14.5826	1	1.74579	-2.65882	E	-3.79434
HF3712	EIF2AK1	27102	-1.18804	0.234819	1	0.744594	0.458246	1	4.45858	1	0.175471	0.582951	E	3.59835
HF7246	USP14	9097	-1.18625	0.235524	1	-2.66325	0.00900787	1	12.3112	1	2.16173	-2.73507	E	-2.21339
HF1493	SFRS4	6429	-1.18414	0.236358	1	-0.0714934	0.943146	1	3.00188	1	2.14126	-1.98404	E	0.906478
HF8732	TXNRD1	7296	-1.18278	0.236895	1	-2.06596	0.0413919	1	9.24962	1	3.59359	-3.45155	E	0.987312
HF1025	CLTC	1213	-1.17958	0.238167	1	-1.68333	0.0953998	1	7.56893	1	1.9841	-2.31912	E	-1.28125
HF965	NOL7	51406	-1.17664	0.23934	1	1.32807	0.187148	1	6.21145	1	0.114318	-0.334556	E	-0.996997
HF2387	YWHAB	7529	-1.17619	0.239519	1	-1.01034	0.314748	1	5.17021	1	-1.70751	0.699932	E	-4.49252
HF5455	PTS	5805	-1.17598	0.239603	1	-0.791994	0.43022	1	4.54446	1	1.94901	-1.47922	E	2.28634
HF449	ANXA6	309	-1.17529	0.239877	1	-0.452469	0.651901	1	3.71098	1	0.921839	-0.765778	E	0.79872
HF8031	AMD1	262	-1.17228	0.241086	1	-2.22215	0.0285039	1	9.96063	1	2.50058	-2.26645	E	1.31543
HF733	SIPA1	6494	-1.17186	0.241255	1	0.26081	0.79477	1	3.30321	1	-0.558065	1.80454	B	5.54366
HF10418	NMI	9111	-1.16967	0.242134	1	-0.568187	0.571169	1	3.95667	1	2.40738	-1.87781	E	2.81163
HF5460	TCEB2	6923	-1.1675	0.24301	1	-1.27505	0.205216	1	5.99669	1	3.4391	-2.55333	C	4.03787
HF5584	LDHA	3939	-1.16626	0.243508	1	1.28217	0.202718	1	6.01709	1	-2.54823	2.45152	E	-0.699151
HF8791	COX15	1355	-1.16551	0.243814	1	1.98413	0.0499544	1	8.81599	1	-2.66534	2.40722	E	-1.49914
HF9838	WDR23	80344	-1.15839	0.246706	1	-1.31016	0.193115	1	6.08806	1	1.13965	-0.854163	E	1.52474
HF7359	MTIF2	4528	-1.15781	0.246943	1	0.628879	0.530848	1	4.06376	1	-1.85971	1.27015	E	-2.80186
HF3796	PSMB9	5698	-1.15779	0.24695	1	-0.793036	0.429616	1	4.48687	1	4.05474	-2.77212	C	6.28126
HF7124	FUBP1	8880	-1.1546	0.248254	1	-2.70536	0.00801003	1	12.4407	1	5.51612	-4.30413	C	5.83583
HF2236	MDH2	4191	-1.15311	0.248863	1	-0.672574	0.502754	1	4.15701	1	-2.59284	1.52631	H	-4.80807
HF8221	CBFB	865	-1.15029	0.250026	1	-2.19616	0.0303682	1	9.7611	1	4.69905	-3.96211	C	2.92408
HF6513	TDG	6996	-1.15024	0.250045	1	-0.600008	0.549845	1	3.96847	1	0.694728	-0.649423	E	0.282458
HF5342	TRRAP	8295	-1.14967	0.250279	1	-1.56836	0.119925	1	7.01214	1	2.33124	-0.777869	B	6.67347
HF3883	HAT1	8520	-1.14813	0.250913	1	-2.22989	0.0279683	1	9.91866	1	2.39351	-3.10099	E	-3.23176
HF5917	PDCD6	10016	-1.14438	0.252466	1	-2.0478	0.0431745	1	9.03796	1	3.23229	-2.32722	C	4.70869
HF9002	HBS1L	10767	-1.14123	0.253772	1	-2.84177	0.00542822	1	13.1749	1	2.81814	-3.55608	E	-2.39692
HF5836	HSPA4L	22824	-1.14072	0.253986	1	0.18937	0.850183	1	3.06556	1	0.858897	-1.41792	E	-2.74102
HF4946	HNRPR	10236	-1.13721	0.255449	1	-0.434011	0.665206	1	3.54478	1	-0.849151	-0.7879	H	-7.26827
HF4423	PSMC6	5706	-1.13715	0.255475	1	-1.49483	0.138076	1	6.68917	1	0.806788	-2.07458	C	-5.7581
HF1395	NDUFAB1	4706	-1.13539	0.256212	1	-1.37596	0.171877	1	6.24545	1	2.18433	-2.13665	E	0.447258
HF4200	NPAT	4863	-1.13353	0.256994	1	-0.437039	0.663016	1	3.53932	1	-2.08141	1.25576	E	-3.84261
HF7913	SCMH1	22955	-1.12891	0.258938	1	-0.732926	0.465301	1	4.23248	1	1.47266	-0.0586496	B	6.31783
HF7690	PHTF1	10745	-1.1278	0.259403	1	-0.943015	0.347924	1	4.81029	1	-1.53044	1.35141	E	-0.93702
HF9845	GHITM	27069	-1.12407	0.260983	1	-2.86139	0.00512729	1	13.233	1	0.452624	-2.40022	C	-8.93872
HF7577	ATPIF1	93974	-1.11687	0.264051	1	0.641155	0.522874	1	3.96005	1	1.9144	-0.968006	E	4.22118
HF1463	POP4	10775	-1.11503	0.264836	1	-2.33011	0.0217895	1	10.3099	1	5.33364	-4.27613	C	5.26494
HF3570	EIF4EBP1	1978	-1.11285	0.265774	1	-1.97082	0.0514809	1	8.5833	1	5.37794	-3.64471	C	7.37346
HF141	EIF4H	7458	-1.11003	0.266988	1	1.23293	0.220462	1	5.66516	1	0.383609	-0.787774	E	-1.79748
HF9953	TCERG1	10915	-1.10992	0.267032	1	0.574329	0.567022	1	3.77549	1	-2.34304	1.16487	H	-5.24033
HF9146	PSMD2	5708	-1.10707	0.268262	1	-2.25305	0.0264183	1	9.89898	1	4.66384	-3.54981	C	4.87804
HF7165	SNRPA1	6627	-1.10678	0.268388	1	-0.163973	0.87008	1	2.90899	1	-3.39043	1.44382	H	-9.02089
HF4412	UBE2L6	9246	-1.10435	0.269441	1	-0.731694	0.466049	1	4.14974	1	2.61273	-1.77838	E	4.11101
HF6401	LOC643159	643159	-1.10292	0.27006	1	-0.108383	0.913907	1	2.79828	1	-2.89376	2.4733	E	-2.32236
HF2015	PMVK	10654	-1.10074	0.271008	1	-2.37763	0.0193065	1	10.5058	1	5.11939	-3.88555	C	5.8958
HF10334	PSMB2	5690	-1.10038	0.271167	1	-1.68226	0.0956081	1	7.30504	1	3.34699	-2.62041	E	3.37871
HF9835	NCL	4691	-1.09954	0.271534	1	-0.237995	0.812367	1	3.02294	1	3.24979	-2.80254	E	2.02285
HF2023	CLTA	1211	-1.09789	0.27225	1	-2.35893	0.0202522	1	10.4011	1	4.14679	-3.63784	E	2.55486
HF3379	ATP5J2	9551	-1.09704	0.272625	1	0.110714	0.912063	1	2.78341	1	-0.813916	0.786748	E	-0.205897
HF4095	NDUFS6	4726	-1.09409	0.273917	1	-1.24092	0.217509	1	5.64089	1	6.54652	-4.44	C	9.15116
HF10377	CREM	1390	-1.08807	0.276566	1	-2.07028	0.0409771	1	8.9601	1	-0.995542	-0.33392	H	-5.57631
HF4371	MAP2K1	5604	-1.08696	0.277055	1	-0.116735	0.907301	1	2.76164	1	-4.94049	3.73229	G	-5.79246
HF30	NDC80	10403	-1.08695	0.277057	1	-1.02095	0.309719	1	4.91124	1	2.72767	-2.68348	E	0.343078
HF2579	STRAP	11171	-1.08506	0.277894	1	-2.11047	0.0372878	1	9.13921	1	4.27353	-4.3831	E	-0.137286
HF4352	GOT2	2806	-1.0841	0.278318	1	-1.16625	0.246259	1	5.36072	1	4.79264	-3.10158	C	7.44226
HF8388	SSRP1	6749	-1.08259	0.278989	1	-2.17109	0.0322663	1	9.42063	1	5.2117	-3.9439	C	5.46617
HF3467	PYCR1	728891	-1.08118	0.279619	1	-2.85468	0.0052285	1	13.0559	1	1.99362	-1.85895	E	0.858518
HF4236	CCNB2	9133	-1.0762	0.281838	1	-1.11941	0.265619	1	5.18423	1	1.13915	-0.924702	E	1.12834
HF9141	PSMD12	5718	-1.07532	0.282232	1	-0.878832	0.381578	1	4.45693	1	3.7917	-3.66194	E	0.859942
HF6555	CDC25B	994	-1.0748	0.282464	1	-0.0419507	0.966621	1	2.59631	1	1.09646	-0.0896454	E	4.64739
HF1048	KIF4A	24137	-1.07412	0.28277	1	-2.08918	0.0392044	1	9.00418	1	0.393203	-1.16966	E	-3.26826
HF6813	CHMP1A	5119	-1.07355	0.283024	1	-0.668669	0.505232	1	3.88992	1	2.75492	-0.667173	B	9.08702
HF198	SRRM1	10250	-1.06907	0.285039	1	-2.62872	0.00990895	1	11.7389	1	3.30578	-3.86622	E	-2.39046
HF5308	RER1	11079	-1.06802	0.285512	1	-0.814701	0.41716	1	4.25551	1	4.40077	-3.79646	C	3.06798
HF2883	DRG1	4733	-1.06467	0.287027	1	-0.20127	0.840892	1	2.84294	1	3.58175	-3.35648	E	1.40626
HF9285	FGFR1OP	11116	-1.06317	0.287703	1	-0.519271	0.604708	1	3.49767	1	1.92372	-1.06375	E	3.77327
HF6848	GTF2E2	2961	-1.06277	0.287887	1	-1.04305	0.299417	1	4.90221	1	3.99396	-2.82851	C	4.93679
HF5363	NACA	4666	-1.06221	0.288139	1	-0.195055	0.845742	1	2.82371	1	0.324302	-0.164924	E	0.763814
HF7358	RPN2	6185	-1.06161	0.288415	1	-0.385156	0.700932	1	3.1974	1	1.68138	-1.96321	E	-1.04575
HF8346	FLII	2314	-1.06031	0.289002	1	-1.35023	0.179959	1	5.91269	1	1.51786	-2.00679	E	-1.98496
HF6332	POLR3K	51728	-1.06018	0.289063	1	-3.11665	0.00238223	1	14.5617	1	3.88704	-3.83707	E	0.590904
HF2303	MCM5	4174	-1.05983	0.289221	1	-1.95008	0.0539394	1	8.32092	1	1.72481	-0.900821	E	3.60439
HF5677	HSPE1	3336	-1.05707	0.290478	1	-1.75475	0.0823351	1	7.46637	1	4.48254	-4.18478	E	1.41336
HF3644	ARS2	51593	-1.05498	0.291433	1	-0.725191	0.470012	1	3.97588	1	1.88474	-0.672744	B	5.23661
HF446	CEPT1	10390	-1.05406	0.291857	1	-0.25874	0.796363	1	2.91839	1	-0.286943	0.582859	E	1.11335
HF6019	SEC13	6396	-1.05403	0.291871	1	-0.536438	0.592835	1	3.50856	1	2.22034	-1.42085	E	3.81554
HF6221	UBE2I	7329	-1.04862	0.294354	1	-2.49961	0.014044	1	10.9771	1	5.81608	-4.4226	C	6.91767
HF7197	GYG1	2992	-1.0477	0.294777	1	-1.18136	0.240233	1	5.29536	1	3.37825	-3.06357	E	1.69927
HF5959	TALDO1	6888	-1.04539	0.295843	1	-1.12921	0.261482	1	5.11863	1	3.01539	-1.62761	B	6.41831
HF75	NXT1	29107	-1.04536	0.295858	1	-3.27954	0.00142718	1	15.5399	1	7.05243	-5.15631	C	8.51048
HF6359	ECHS1	1892	-1.0431	0.296904	1	0.271084	0.78688	1	2.90805	1	1.6114	-0.344707	B	5.6925
HF7675	SELL	6402	-1.04117	0.297796	1	-1.23716	0.218896	1	5.46101	1	3.28311	-3.20106	E	0.535523
HF8514	CENPF	1063	-1.03516	0.300594	1	-1.97005	0.0515712	1	8.33357	1	3.99038	-2.74298	C	5.29856
HF8808	HRB	3267	-1.03454	0.300882	1	-1.29884	0.196956	1	5.65163	1	-1.02576	-0.981641	H	-8.50163
HF4852	ATP5B	506	-1.03154	0.302289	1	-1.02325	0.308633	1	4.74395	1	1.12145	-1.40168	E	-1.16551
HF2426	CSNK2B	1460	-1.03026	0.302887	1	0.199664	0.842145	1	2.7324	1	0.250178	-0.387338	E	-0.479206
HF447	YWHAE	7531	-1.03018	0.302926	1	-0.709659	0.47955	1	3.85835	1	2.00654	-2.89766	C	-3.87296
HF9871	TOMM20	9804	-1.02645	0.304681	1	-0.791805	0.43033	1	4.06338	1	-2.38793	1.15798	H	-5.75391
HF9995	PPA1	5464	-1.02576	0.305004	1	0.755785	0.451537	1	3.96505	1	-1.01714	-0.0545823	H	-4.92719
HF2373	DCTN1	1639	-1.02555	0.305105	1	-2.3403	0.0212347	1	10.0784	1	5.60507	-4.373	C	5.14426
HF1643	MEF2C	4208	-1.02402	0.305827	1	-1.20639	0.230486	1	5.3046	1	-1.929	-0.266567	H	-9.65733
HF1558	MCM2	4171	-1.0232	0.306211	1	-2.2057	0.0296721	1	9.40206	1	2.43657	-2.68299	E	-0.959795
HF315	PITPNB	23760	-1.02299	0.306312	1	-0.939733	0.349597	1	4.46825	1	0.429567	-0.139161	E	1.36337
HF6537	VCP	7415	-1.02276	0.30642	1	-1.55392	0.123331	1	6.55136	1	4.23205	-2.72324	C	6.88541
HF9101	NMD3	51068	-1.02118	0.307171	1	-0.905921	0.367134	1	4.36476	1	-0.391156	-1.46721	H	-7.51805
HF6112	KRIT1	889	-1.01984	0.307804	1	0.218726	0.827305	1	2.73575	1	0.122095	-1.9626	H	-8.00345
HF5889	FIBP	9158	-1.01894	0.30823	1	-1.02544	0.307607	1	4.71169	1	4.96842	-3.52884	C	7.06515
HF1872	ZW10	9183	-1.01062	0.3122	1	-2.97959	0.00361547	1	13.5733	1	2.52061	-3.28773	C	-3.42834
HF764	SNAP29	9342	-1.01045	0.312278	1	0.491816	0.623917	1	3.2712	1	3.13392	-1.92484	B	5.41431
HF2933	NOL5A	10528	-1.00983	0.312575	1	-0.696813	0.487521	1	3.76267	1	3.15867	-1.92013	B	5.59665
HF7167	HUWE1	10075	-1.0098	0.31259	1	-1.79695	0.0753324	1	7.49742	1	0.491637	-0.401492	E	0.492223
HF3311	GSK3B	2932	-1.00924	0.312858	1	-0.369543	0.712497	1	3.00197	1	2.45935	-1.31558	B	5.57872
HF7143	AHCY	191	-1.00864	0.31315	1	-1.22772	0.222405	1	5.32866	1	2.009	-1.05413	E	4.32694
HF2487	MYH9	4627	-1.00814	0.313387	1	-0.305519	0.7606	1	2.86793	1	3.37404	-1.83474	B	7.569
HF786	RAD51AP1	10635	-1.00662	0.314118	1	-0.379612	0.705031	1	3.015	1	-2.18707	0.582607	H	-7.71712
HF9417	LANCL1	10314	-1.00524	0.31478	1	-0.867887	0.387514	1	4.20777	1	-1.70589	0.796653	E	-4.27634
HF4589	SRP14	6727	-1.00339	0.315675	1	1.53515	0.127873	1	6.41952	1	-2.69659	2.25518	E	-2.19073
HF5651	RBM4	5936	-1.00336	0.315686	1	-0.874648	0.383841	1	4.22107	1	1.13621	-0.502299	E	2.96953
HF10087	LSM3	27258	-0.999548	0.317529	1	-1.28751	0.200861	1	5.50466	1	2.2071	-2.362	E	-0.531521
HF3718	TROVE2	6738	-0.997886	0.318335	1	1.23243	0.22065	1	5.31166	1	-0.909042	0.414363	E	-2.04081
HF3761	XRCC5	7520	-0.99536	0.319561	1	-0.557152	0.578656	1	3.37571	1	2.55262	-2.54951	E	0.142827
HF5887	VAMP8	8673	-0.99458	0.319941	1	-1.79927	0.0749623	1	7.46078	1	1.69501	-2.52468	E	-2.92908
HF7048	POLR2B	5431	-0.994046	0.3202	1	-2.77632	0.00655313	1	12.3332	1	3.43056	-2.96424	E	2.61399
HF1989	BAT1	7919	-0.992362	0.321021	1	-0.367996	0.713646	1	2.94723	1	2.63169	-1.62868	B	4.72303
HF5512	IFI16	3428	-0.987494	0.3234	1	1.32839	0.187042	1	5.61058	1	-1.54404	0.579193	E	-4.29808
HF5365	MTCH2	23788	-0.985114	0.324568	1	-1.69641	0.0928878	1	7.00325	1	5.16993	-4.26162	C	4.45729
HF2893	UCHL3	7347	-0.984302	0.324967	1	-2.93836	0.00408858	1	13.2472	1	4.30631	-4.15705	E	1.12635
HF4932	RPA3	6119	-0.984032	0.3251	1	-1.07034	0.287016	1	4.74368	1	1.32107	-1.42458	E	-0.304824
HF8156	HEY1	23462	-0.983661	0.325282	1	0.631637	0.529051	1	3.51946	1	0.202902	0.150401	E	1.56563
HF5862	ARPC5L	81873	-0.983461	0.32538	1	-2.31679	0.0225347	1	9.83092	1	2.73147	-1.64671	B	5.3643
HF1547	RPS23	6228	-0.983291	0.325464	1	-1.07939	0.282987	1	4.76971	1	-0.696005	-0.190573	E	-4.55026
HF1479	GNB2	2783	-0.982738	0.325736	1	-1.09142	0.277687	1	4.80585	1	1.03536	-0.618971	E	1.997
HF2424	CLPP	8192	-0.980514	0.326832	1	-1.19448	0.235089	1	5.1322	1	1.96461	-1.3626	E	3.24097
HF2115	MLH1	4292	-0.977739	0.328204	1	-1.25496	0.21239	1	5.32691	1	-0.542202	0.046678	E	-2.57479
HF2369	KPNA3	3839	-0.977176	0.328482	1	-2.5589	0.0119835	1	11.075	1	1.41178	-2.29112	E	-3.83572
HF6986	TCEB1	6921	-0.971608	0.331245	1	0.100076	0.920482	1	2.37551	1	2.51766	-3.22913	E	-3.24871
HF1726	USP25	29761	-0.969649	0.332221	1	0.673914	0.501906	1	3.58259	1	0.550791	0.00891447	E	2.20416
HF8430	GMDS	2762	-0.969589	0.332251	1	-1.63715	0.104712	1	6.71681	1	3.53272	-2.81672	E	3.29791
HF488	SEPT2	4735	-0.968597	0.332746	1	3.2118	0.00176987	1	14.8745	1	-3.5351	3.05517	E	-2.44075
HF9239	RAB1B	81876	-0.968352	0.332869	1	-0.557174	0.578641	1	3.29416	1	1.99412	-0.513784	B	6.77937
HF3944	UTP6	55813	-0.966003	0.334043	1	-1.73421	0.085932	1	7.10137	1	3.66553	-2.37928	C	6.23753
HF6326	OGT	8473	-0.96547	0.33431	1	-0.263394	0.792783	1	2.65579	1	-2.60613	2.71343	E	0.416732
HF7037	CTPS	1503	-0.965469	0.33431	1	-1.72679	0.087263	1	7.06903	1	3.18498	-2.69861	E	2.52272
HF8356	RAD51C	5889	-0.962407	0.335845	1	-2.42619	0.0170316	1	10.3276	1	3.88337	-3.62259	E	1.60876
HF2709	NCAPG	64151	-0.961952	0.336073	1	-0.0211465	0.983171	1	2.2148	1	3.05066	-1.5082	B	6.26204
HF10523	SART1	9092	-0.961246	0.336428	1	0.388881	0.698183	1	2.89729	1	6.20585	-3.7101	C	10.8872
HF2169	CTBP1	1487	-0.960676	0.336715	1	-1.04238	0.299723	1	4.58683	1	-0.906012	0.91615	E	-0.0406113
HF1832	MAP2K4	6416	-0.959354	0.33738	1	-0.452363	0.651977	1	3.02858	1	0.771062	-1.14401	E	-1.5321
HF728	OAZ1	4946	-0.958829	0.337645	1	2.26204	0.0258374	1	9.48339	1	-0.384488	0.992713	E	2.45851
HF3063	CROP	51747	-0.956887	0.338624	1	1.18182	0.240053	1	5.01952	1	-4.58705	4.71475	E	0.200273
HF9258	STK3	6788	-0.956562	0.338788	1	1.0516	0.295492	1	4.60298	1	-0.544367	0.433317	E	-0.564546
HF3815	TRAPPC2L	51693	-0.955563	0.339293	1	-1.4269	0.156693	1	5.86872	1	6.08026	-4.59517	C	6.22412
HF10067	SAP30BP	29115	-0.953013	0.340583	1	0.792582	0.429879	1	3.84269	1	0.497948	-0.641483	E	-0.588209
HF9036	FBXW2	26190	-0.950733	0.34174	1	-0.825572	0.410993	1	3.92577	1	-1.41219	1.06354	E	-1.69732
HF2890	SUPT16H	11198	-0.944196	0.34507	1	-2.26123	0.025889	1	9.4359	1	4.66513	-4.11338	E	2.03609
HF5166	CCND2	894	-0.943337	0.345509	1	0.412372	0.680941	1	2.89404	1	0.446192	-0.165754	E	1.34622
HF8692	HSD17B10	3028	-0.941823	0.346283	1	-1.58603	0.115859	1	6.43176	1	3.90352	-3.05072	C	3.83601
HF241	TOP2A	7153	-0.937517	0.348493	1	0.436281	0.663564	1	2.92853	1	-2.24079	0.542899	H	-6.20041
HF1739	RPS9	6203	-0.934306	0.350146	1	-0.944715	0.347059	1	4.21533	1	0.82595	-1.3932	E	-2.22261
HF4798	PSMB4	5692	-0.93429	0.350154	1	0.771869	0.441994	1	3.73168	1	-1.39435	1.54559	E	0.539588
HF4125	POP7	10248	-0.933526	0.350548	1	-1.83391	0.0696121	1	7.42615	1	5.95996	-4.20145	C	7.75658
HF9430	UMPS	7372	-0.933476	0.350574	1	-2.27826	0.0248169	1	9.48883	1	3.11515	-3.2775	E	-0.452137
HF2421	C14orf1	11161	-0.931707	0.351488	1	0.136046	0.892056	1	2.31961	1	2.55764	-0.686757	B	8.20718
HF8982	EIF2B1	1967	-0.929576	0.352591	1	-1.11396	0.26794	1	4.71888	1	4.07523	-3.4219	C	3.35515
HF2977	ARPC5	10092	-0.927194	0.353826	1	-1.39008	0.16756	1	5.65073	1	1.45195	-2.36781	E	-3.82517
HF4503	NFKBIA	4792	-0.92479	0.355075	1	1.45008	0.150133	1	5.86332	1	-0.706125	0.571921	E	-0.689256
HF8647	GTF2F1	2962	-0.924161	0.355402	1	-0.289811	0.772555	1	2.58511	1	-0.257985	0.581752	E	1.33235
HF6124	CSDA	8531	-0.923451	0.355772	1	1.99295	0.0489646	1	8.10024	1	-0.440024	0.848608	E	2.03476
HF8831	STAM	8027	-0.923333	0.355834	1	-0.482746	0.630321	1	2.98964	1	-2.68985	1.09404	H	-7.13529
HF5953	AHCYL1	10768	-0.919447	0.357862	1	0.461086	0.645728	1	2.92997	1	-3.38309	1.66709	H	-8.34495
HF7103	PSMA2	5683	-0.919055	0.358067	1	0.25682	0.79784	1	2.50577	1	-1.99213	0.359634	H	-7.75079
HF5781	TACC1	6867	-0.918967	0.358113	1	2.02379	0.0456323	1	8.22809	1	-1.09082	1.69634	E	2.70408
HF6093	VIM	7431	-0.916752	0.359273	1	0.802412	0.424199	1	3.76245	1	0.313295	-0.364137	E	-0.20405
HF9381	TRIT1	54802	-0.909886	0.362883	1	0.338908	0.735382	1	2.64208	1	-4.56586	4.01174	G	-2.85813
HF4023	ING1	3621	-0.907823	0.363972	1	-0.836302	0.404959	1	3.8293	1	2.83785	-1.98134	E	4.18082
HF3882	DSCR2	8624	-0.904272	0.365851	1	0.0996843	0.920793	1	2.1761	1	2.32757	-2.7548	E	-1.8046
HF7819	XPO1	7514	-0.902226	0.366937	1	-2.31921	0.0223975	1	9.60275	1	1.1286	-2.07841	E	-4.05083
HF6912	RNASEH2A	10535	-0.902217	0.366942	1	-1.10976	0.269737	1	4.62572	1	6.74448	-5.33785	C	6.00306
HF5907	UBE2E3	10477	-0.898815	0.368751	1	-1.03136	0.304835	1	4.37123	1	-3.47373	2.03802	H	-6.48801
HF10033	NDUFA10	732160	-0.897125	0.369652	1	0.382923	0.702582	1	2.69637	1	-1.36278	0.987371	E	-1.55179
HF9523	PARP2	10038	-0.891741	0.372532	1	0.633602	0.527773	1	3.25304	1	1.50868	-0.901348	E	2.91506
HF9983	PRDX3	10935	-0.889242	0.373873	1	-1.31674	0.190905	1	5.27963	1	4.44235	-3.90494	C	2.84327
HF6362	POLS	11044	-0.889196	0.373898	1	0.382027	0.703244	1	2.67165	1	-0.279889	1.69818	B	6.44541
HF5049	LOC728564	8833	-0.888837	0.374091	1	-1.79699	0.0753266	1	7.13836	1	6.58628	-4.53118	C	9.12312
HF2049	CD2AP	23607	-0.887629	0.37474	1	1.73234	0.0862653	1	6.8637	1	-5.55555	3.64818	G	-8.70777
HF5457	CALM2	805	-0.885847	0.3757	1	-0.12919	0.897464	1	2.17429	1	-0.580672	-0.883096	H	-7.49557
HF4494	PDF	84342	-0.883139	0.377161	1	-0.835917	0.405175	1	3.75704	1	3.86651	-2.78317	C	5.52713
HF7025	PARP1	142	-0.88216	0.37769	1	-2.04908	0.0430473	1	8.23828	1	3.15596	-3.24603	E	-0.158239
HF4218	MYL6B	140465	-0.880492	0.378593	1	2.14087	0.0346907	1	8.66516	1	-4.05419	4.69781	G	2.6239
HF3717	RNASEN	29102	-0.878058	0.379912	1	-0.32444	0.746276	1	2.52095	1	0.193438	0.604032	E	3.32705
HF6651	RAN	5901	-0.876562	0.380724	1	-0.829868	0.408571	1	3.72154	1	1.42093	-1.96586	E	-2.52396
HF1620	CAST	831	-0.873717	0.382272	1	-1.87159	0.0641578	1	7.41606	1	2.36815	-2.51983	E	-0.447952
HF5606	RBBP8	5932	-0.87269	0.382832	1	-2.19026	0.0308059	1	8.88042	1	1.94475	-2.2485	E	-1.10366
HF9368	LDHB	3945	-0.871074	0.383714	1	-0.820922	0.413624	1	3.68131	1	-0.901408	0.568652	E	-1.52478
HF7535	GNG5	2787	-0.870079	0.384257	1	0.523359	0.601871	1	2.92831	1	-4.12001	3.95154	E	-0.91163
HF1947	PROSC	11212	-0.868892	0.384906	1	-0.950993	0.343878	1	4.04445	1	2.0968	-0.918503	B	5.06394
HF7026	KRAS	3845	-0.862844	0.388223	1	0.603504	0.547526	1	3.09704	1	-0.20495	-0.0367257	E	-1.03705
HF4712	HDAC2	3066	-0.861512	0.388956	1	0.249337	0.803606	1	2.32587	1	2.07791	-1.9581	E	0.721037
HF4924	CCNC	892	-0.861011	0.389232	1	0.406085	0.68554	1	2.64226	1	-3.19043	1.19469	H	-8.71458
HF5524	GMNN	51053	-0.85901	0.390335	1	-1.48386	0.140959	1	5.80007	1	1.48212	-2.37356	E	-3.8716
HF9536	PPP2CA	5515	-0.857205	0.391332	1	-2.8142	0.00587857	1	12.1493	1	3.335	-3.72994	E	-1.24369
HF1573	GATM	2628	-0.856794	0.391559	1	-1.42331	0.157729	1	5.56899	1	-1.97452	0.146261	H	-7.80297
HF3795	SPAG9	9043	-0.85614	0.39192	1	-0.235913	0.813978	1	2.28504	1	-3.9368	1.78221	H	-9.20906
HF3203	PIK3CD	5293	-0.855045	0.392526	1	1.41174	0.161101	1	5.52175	1	-0.697468	2.28568	G	7.30611
HF7546	CPSF6	11052	-0.850794	0.394884	1	-0.981746	0.328571	1	4.08433	1	0.486661	-0.82982	E	-1.40184
HF5045	SRPK2	6733	-0.847506	0.396713	1	1.20886	0.22954	1	4.79244	1	-0.760361	0.172877	E	-2.82466
HF10433	RPLP2	6181	-0.847254	0.396854	1	-1.67879	0.0962837	1	6.52929	1	-2.52272	2.0875	E	-2.11883
HF10352	TYMS	7298	-0.846076	0.397511	1	0.14152	0.887741	1	2.08322	1	-1.7822	1.41161	E	-1.94398
HF4950	GALNT7	51809	-0.84495	0.398139	1	0.338638	0.735585	1	2.45609	1	-0.648912	0.31926	E	-1.52427
HF2549	YTHDC1	91746	-0.841055	0.400317	1	-1.21086	0.228774	1	4.78104	1	-5.87449	4.09692	G	-8.29399
HF10476	TRAPPC3	27095	-0.840682	0.400526	1	-1.11029	0.269513	1	4.45223	1	3.22073	-3.26734	E	0.143254
HF2661	ORC4L	5000	-0.840081	0.400863	1	-1.20203	0.232163	1	4.7489	1	-1.80934	0.113419	H	-7.68893
HF8146	PITPNA	5306	-0.83903	0.401452	1	-2.15914	0.0332073	1	8.6353	1	1.79418	-1.77343	E	0.247458
HF8036	PTTG1	9232	-0.837835	0.402123	1	-1.15298	0.25164	1	4.5815	1	4.03099	-2.54755	C	6.7139
HF5682	TIMM13	26517	-0.835992	0.403159	1	-2.86967	0.00500491	1	12.4115	1	4.41167	-3.82526	C	3.08103
HF3788	FEN1	2237	-0.834862	0.403795	1	-1.43202	0.155226	1	5.53944	1	3.4053	-2.55144	C	4.03129
HF5277	ELF4	2000	-0.834794	0.403834	1	1.45788	0.147977	1	5.6349	1	-2.23533	2.79896	E	2.34844
HF9093	POLR1E	64425	-0.833013	0.404837	1	-1.64305	0.103482	1	6.34526	1	-0.117471	-0.192112	E	-1.33082
HF9594	ECD	11319	-0.831694	0.405581	1	0.337456	0.736474	1	2.41663	1	1.62095	-0.992977	E	3.17151
HF4108	CALM1	801	-0.826385	0.408586	1	-1.96591	0.0520547	1	7.70103	1	4.55924	-4.16434	E	1.66514
HF2821	HPRT1	3251	-0.825113	0.409307	1	-0.398663	0.690983	1	2.52586	1	-1.85353	1.07547	E	-3.54757
HF7674	CKS2	1164	-0.825098	0.409316	1	-0.882742	0.379472	1	3.72449	1	3.81367	-3.08815	E	3.16766
HF2131	ALG6	29929	-0.822078	0.411032	1	-2.10025	0.0381979	1	8.30812	1	-0.942598	0.0851068	E	-4.25387
HF8572	TOP2B	7155	-0.820696	0.411819	1	0.879821	0.381045	1	3.70402	1	-5.53482	3.46896	G	-9.91891
HF9832	MTR	4548	-0.819702	0.412386	1	1.46825	0.145144	1	5.63165	1	-4.63675	3.74832	G	-4.1021
HF6197	HYPK	25764	-0.819374	0.412573	1	-1.19041	0.236677	1	4.6528	1	5.85948	-4.03778	C	8.23919
HF10026	SMS	6611	-0.814466	0.415378	1	-1.24569	0.215759	1	4.82432	1	2.41023	-2.45043	E	-0.0222071
HF7087	SKAP2	8935	-0.813438	0.415967	1	0.325442	0.74552	1	2.34165	1	-0.392967	-0.413122	E	-3.61667
HF3865	RPL14L	9045	-0.813305	0.416043	1	1.02672	0.307003	1	4.11573	1	-2.10547	0.97154	H	-5.16882
HF7437	DPYSL2	1808	-0.811835	0.416886	1	-1.38394	0.169427	1	5.30055	1	0.690115	-1.18461	E	-2.35748
HF9841	CDK4	1019	-0.809992	0.417945	1	-2.8474	0.00534036	1	12.2097	1	5.10472	-4.78181	F	1.66557
HF9451	TCF4	6925	-0.807366	0.419456	1	1.03008	0.305433	1	4.10965	1	-2.12722	1.47575	E	-2.95186
HF552	RARS	5917	-0.806824	0.419768	1	-1.82796	0.0705079	1	7.04017	1	3.95913	-3.85695	E	0.858159
HF9496	CAP1	10487	-0.804659	0.421017	1	-0.319087	0.75032	1	2.30468	1	-0.613574	0.949007	E	1.59465
HF483	DCK	1633	-0.804649	0.421022	1	-0.660336	0.510541	1	3.07471	1	-1.43483	-0.13578	H	-7.99538
HF3193	TBCA	6902	-0.799724	0.423871	1	0.568606	0.570886	1	2.83779	1	-0.785475	1.12805	E	1.42217
HF7997	VTI1B	384	-0.796796	0.42557	1	-1.83381	0.0696274	1	7.03785	1	1.91336	-1.96866	E	-0.0900857
HF3740	ZNF593	51042	-0.79672	0.425614	1	-0.932025	0.353546	1	3.78793	1	3.10865	-2.03873	C	5.00168
HF6063	HLA-DRA	3122	-0.795206	0.426494	1	-0.609141	0.543799	1	2.92267	1	-2.35746	0.293357	H	-8.60486
HF2264	NUP88	4927	-0.794382	0.426973	1	-1.20673	0.230354	1	4.63834	1	1.33717	-1.97479	E	-2.69956
HF3393	IRF7	3665	-0.794221	0.427067	1	0.980357	0.329252	1	3.92349	1	-1.53738	1.95853	E	1.67942
HF5909	ENOPH1	58478	-0.792116	0.428293	1	-0.867699	0.387616	1	3.59137	1	-0.758026	-0.617164	H	-5.95846
HF3410	TTK	7272	-0.788674	0.430302	1	-1.07461	0.285111	1	4.19629	1	1.11382	-2.0898	E	-3.98533
HF10496	RGS19	10287	-0.786025	0.431853	1	1.99016	0.0492756	1	7.69999	1	-1.06213	1.75297	E	3.08396
HF8070	F8	2157	-0.78582	0.431973	1	-0.459438	0.646907	1	2.54989	1	-2.36603	1.35814	H	-4.75212
HF3032	HDAC1	3065	-0.785459	0.432185	1	-1.0411	0.300315	1	4.08365	1	2.52982	-2.10081	E	2.08519
HF7989	CCT3	7203	-0.780762	0.434942	1	-1.74804	0.0834957	1	6.631	1	5.21236	-4.22484	C	4.46396
HF562	HSD17B12	51144	-0.776031	0.437731	1	-0.166033	0.868463	1	1.93436	1	-2.22383	1.47278	E	-3.2252
HF6742	CHORDC1	26973	-0.77531	0.438156	1	-1.67898	0.0962469	1	6.33204	1	1.54191	-2.64294	C	-4.59886
HF7926	PTTG1IP	754	-0.774002	0.43893	1	2.00409	0.0477382	1	7.73088	1	-3.46306	3.56538	E	0.114542
HF10068	DDOST	1650	-0.773612	0.43916	1	-1.40454	0.163225	1	5.27104	1	2.74344	-3.11927	E	-1.19578
HF89	NUP153	9972	-0.771842	0.440208	1	-0.818694	0.414888	1	3.40051	1	-2.73779	0.944843	H	-8.87576
HF3227	ARID1A	8289	-0.770561	0.440967	1	-1.26625	0.208337	1	4.77477	1	-0.743081	-0.507139	H	-5.65432
HF5581	SEC61A1	29927	-0.769505	0.441593	1	-1.06076	0.291328	1	4.10134	1	1.13756	-0.736577	E	1.96181
HF903	HSBP1	3281	-0.769479	0.441609	1	-1.1983	0.233603	1	4.54293	1	4.28047	-3.37849	C	4.38826
HF7464	RAB8A	4218	-0.768937	0.441931	1	-1.10371	0.272342	1	4.2346	1	3.48678	-2.57404	C	4.1567
HF4995	SQLE	6713	-0.768817	0.442002	1	-0.438505	0.661957	1	2.45799	1	-1.04682	0.89585	E	-0.767496
HF3085	PCBP1	5093	-0.767228	0.442946	1	-0.026463	0.97894	1	1.67118	1	0.245441	-0.409125	E	-0.62815
HF1537	HERC2	8924	-0.767159	0.442987	1	-1.74141	0.0846572	1	6.56672	1	-0.698689	1.48124	E	3.28286
HF753	RALA	5898	-0.765845	0.443768	1	3.1229	0.00233666	1	13.743	1	-3.53242	2.49922	G	-4.88451
HF3613	HIST1H2BK	85236	-0.764328	0.444672	1	-1.94864	0.0541125	1	7.45422	1	2.99396	-2.57596	E	2.22064
HF4174	PFDN2	5202	-0.760294	0.447079	1	-1.25639	0.211873	1	4.71358	1	4.79559	-3.13574	C	7.26998
HF442	RNF8	9025	-0.758684	0.448041	1	-0.220996	0.825542	1	1.98917	1	2.71193	-1.25243	B	7.00784
HF3839	PCNA	5111	-0.752064	0.452012	1	-0.276498	0.782731	1	2.07802	1	-1.36811	-0.273892	H	-7.73228
HF10435	PTPN7	5778	-0.749939	0.453292	1	-1.56122	0.121599	1	5.7965	1	3.05246	-2.70791	E	1.69774
HF2483	ZNF289	84364	-0.745849	0.455759	1	-2.11083	0.0372565	1	8.15144	1	2.08117	-0.874536	B	5.80975
HF3293	NRD1	4898	-0.745816	0.455779	1	-0.738895	0.461684	1	3.11724	1	3.43778	-1.51116	B	8.51409
HF3758	NPC1	4864	-0.744651	0.456483	1	0.35735	0.721575	1	2.22105	1	0.0560361	0.721735	E	3.30631
HF7479	SH3BGRL3	83442	-0.743534	0.457158	1	1.04998	0.296233	1	3.99867	1	-0.392491	1.60644	B	5.73769
HF293	ZNF281	23528	-0.74337	0.457258	1	0.853145	0.395597	1	3.41973	1	-5.8364	5.63979	D	-1.46674
HF8599	LRMP	4033	-0.743343	0.457274	1	1.29426	0.198528	1	4.7986	1	-3.30525	2.37001	G	-4.29701
HF7125	TMEM165	55858	-0.742998	0.457483	1	-0.787793	0.432663	1	3.23962	1	2.40196	-2.22441	E	1.02533
HF4408	YBX1	646531	-0.742535	0.457763	1	1.31332	0.192051	1	4.8628	1	1.12299	-0.453127	E	3.23531
HF4555	UTP14A	10813	-0.742349	0.457876	1	-0.750272	0.454835	1	3.13795	1	3.99736	-3.20173	C	3.90479
HF4373	ROCK1	6093	-0.740816	0.458805	1	0.704584	0.482691	1	3.01502	1	-3.30178	1.06354	H	-10.1749
HF3241	ZNF195	7748	-0.73981	0.459415	1	1.49054	0.139199	1	5.49931	1	-4.1757	4.67244	D	1.96464
HF1552	GCDH	2639	-0.738769	0.460048	1	-1.09305	0.276971	1	4.12054	1	4.70387	-3.45862	C	5.48399
HF5179	STUB1	339123	-0.738078	0.460467	1	-1.77357	0.0791475	1	6.62391	1	2.52944	-1.23783	B	6.1214
HF1228	FXYD5	53827	-0.736073	0.461686	1	-0.29954	0.765144	1	2.08112	1	1.81687	-1.25004	E	2.93866
HF39	PPID	5481	-0.734779	0.462474	1	-0.972121	0.333313	1	3.73968	1	1.2678	-2.08218	E	-3.59615
HF9654	HNRPK	3190	-0.724292	0.468886	1	0.197067	0.844171	1	1.85359	1	-1.13877	0.305084	E	-3.72886
HF2608	ENSA	2029	-0.723198	0.469558	1	-1.53944	0.126823	1	5.64185	1	1.33062	-0.205518	B	4.72966
HF7641	SFPQ	6421	-0.72289	0.469747	1	-2.28131	0.0246295	1	8.91874	1	2.34442	-2.43587	E	-0.138353
HF8361	NUP50	10762	-0.721625	0.470525	1	0.120526	0.904306	1	1.70899	1	-2.25653	1.47561	E	-3.8832
HF1768	USP9X	8239	-0.718996	0.472143	1	-0.211418	0.832987	1	1.86642	1	-2.44975	1.82723	E	-2.71107
HF5200	PDHX	8050	-0.711509	0.476769	1	-0.331936	0.740626	1	2.08197	1	-1.25782	-0.307405	H	-6.79136
HF3545	ENO1	2023	-0.706823	0.479677	1	-1.0357	0.302814	1	3.85856	1	0.130793	-0.929399	E	-3.42062
HF5833	RPL38	6169	-0.704284	0.481256	1	1.94166	0.054965	1	7.26483	1	-3.85099	3.18445	E	-3.4669
HF2947	CAPNS1	826	-0.696694	0.485994	1	-1.0059	0.31687	1	3.74165	1	-0.932376	0.436595	E	-2.2196
HF5730	NONO	4841	-0.695536	0.48672	1	-0.224975	0.822453	1	1.83106	1	-1.52536	1.95063	E	1.65045
HF7174	FOXN3	1112	-0.695393	0.486809	1	-0.129627	0.897119	1	1.6569	1	1.29316	-0.979758	E	1.56306
HF9486	SEC61B	10952	-0.694743	0.487217	1	1.63597	0.104959	1	5.94647	1	-4.10139	3.01458	G	-4.62544
HF3184	HMG20A	10363	-0.692223	0.488797	1	-0.137719	0.890736	1	1.66303	1	-4.77392	3.03674	G	-7.2903
HF7452	EZH2	2146	-0.692024	0.488922	1	0.392761	0.695324	1	2.15786	1	-1.03643	1.02069	E	-0.179778
HF2261	AP1B1	162	-0.688577	0.49109	1	0.00768423	0.993884	1	1.43453	1	1.83781	-0.695566	B	5.15756
HF9876	SARS	6301	-0.688302	0.491263	1	-1.46392	0.146323	1	5.26544	1	1.44872	-1.32983	E	0.661468
HF10135	CD164	8763	-0.686048	0.492683	1	0.149194	0.881698	1	1.66759	1	-1.46003	-0.709276	H	-9.21829
HF5805	RHOC	389	-0.68516	0.493243	1	0.410129	0.68258	1	2.17726	1	-3.10923	2.34248	E	-3.62775
HF4212	WHSC2	7469	-0.685014	0.493335	1	0.262457	0.793504	1	1.87573	1	-1.04555	1.02314	E	-0.214076
HF7400	NHP2L1	4809	-0.684331	0.493766	1	-1.69754	0.0926737	1	6.16873	1	2.84905	-2.01496	E	3.82314
HF5324	PTBP2	58155	-0.683701	0.494164	1	0.255242	0.799056	1	1.85842	1	-4.53237	3.10671	G	-6.77672
HF4879	DLD	1738	-0.680859	0.495961	1	-1.32891	0.186872	1	4.75718	1	-0.9903	-0.685452	H	-7.76529
HF7053	BTF3	689	-0.679993	0.496509	1	1.37324	0.172719	1	4.91249	1	-0.322435	0.0773822	E	-1.10527
HF65	HEXB	3074	-0.679139	0.49705	1	-0.732326	0.465666	1	2.92671	1	0.538628	-0.416549	E	0.566467
HF495	ZRSR2	8233	-0.679075	0.497091	1	1.04902	0.296671	1	3.82823	1	-0.893163	1.66975	E	3.42989
HF10290	CDC16	8881	-0.678637	0.497368	1	-0.279445	0.780475	1	1.89256	1	-2.19288	0.692692	H	-7.01004
HF266	PRPF18	8559	-0.674977	0.49969	1	-0.956336	0.341186	1	3.53819	1	-0.26632	-1.12642	H	-5.91274
HF1482	PTPN6	5777	-0.673952	0.500342	1	-0.45885	0.647328	1	2.25473	1	0.846317	0.156197	E	4.14333
HF10291	RAE1	8480	-0.673586	0.500575	1	-0.284664	0.776484	1	1.88995	1	1.22479	-0.302341	E	4.33185
HF9540	TMEM50B	757	-0.669898	0.502923	1	-1.34382	0.182016	1	4.78195	1	2.10058	-2.19858	E	-0.201988
HF1525	ASNA1	439	-0.668558	0.503778	1	-2.34252	0.0211152	1	9.08677	1	3.27553	-3.71262	E	-1.79484
HF4827	SYPL1	6856	-0.667663	0.504349	1	-1.68777	0.0945414	1	6.08641	1	-1.09128	-0.577699	H	-8.27246
HF3007	MRPS30	10884	-0.667516	0.504443	1	0.109561	0.912975	1	1.5507	1	-1.41473	0.313716	H	-5.23195
HF963	STOML2	30968	-0.665326	0.505842	1	-2.79541	0.00620479	1	11.5279	1	4.36426	-4.51889	E	-0.44182
HF1518	SNX22	79856	-0.66465	0.506274	1	-1.49196	0.138827	1	5.3104	1	6.19883	-4.83867	C	6.62048
HF4682	PSIP1	11168	-0.659763	0.509406	1	-1.57895	0.117474	1	5.6321	1	-1.99493	0.238731	H	-8.24167
HF6643	LOC647150	647150	-0.657919	0.51059	1	-2.45745	0.0156965	1	9.65301	1	3.08587	-3.96295	C	-3.91634
HF9077	TCP1	6950	-0.657373	0.510941	1	1.5294	0.129291	1	5.43437	1	-3.43452	2.00199	G	-6.86342
HF4488	ATP6V1A	523	-0.65696	0.511206	1	0.967633	0.335539	1	3.526	1	1.56832	-0.788541	E	3.68592
HF3468	HMOX2	3163	-0.656608	0.511433	1	-2.35985	0.0202047	1	9.14476	1	4.36628	-4.66425	E	-1.24944
HF8845	GGPS1	9453	-0.65604	0.511798	1	0.796522	0.427597	1	3.0388	1	-1.88258	1.71892	E	-1.00784
HF5059	ABCD3	5825	-0.652493	0.514083	1	-1.91446	0.0583914	1	7.01191	1	3.0068	-4.22757	C	-5.43434
HF1867	PRDM2	7799	-0.652057	0.514364	1	0.55827	0.577896	1	2.42637	1	-2.89346	2.65139	E	-1.28981
HF3339	CRLF3	51379	-0.650661	0.515265	1	0.105787	0.915961	1	1.50171	1	-2.34296	1.51939	E	-3.69898
HF3711	PPIF	10105	-0.648391	0.516732	1	-2.24963	0.0266425	1	8.57096	1	6.0002	-4.775	C	5.79355
HF2554	LTA	4049	-0.647112	0.51756	1	0.912346	0.363759	1	3.33979	1	0.304879	0.364143	E	3.31745
HF4951	SEMA4A	64218	-0.636956	0.524154	1	0.534052	0.594479	1	2.33208	1	1.23517	-0.0799561	B	5.34232
HF9955	SAE2	651924	-0.635669	0.524992	1	0.282037	0.778492	1	1.78954	1	-4.3723	1.65692	H	-12.74
HF6070	ALG5	29880	-0.632107	0.527317	1	-0.669127	0.504941	1	2.64653	1	0.971839	-1.39138	E	-1.61527
HF746	FBXO5	26271	-0.631686	0.527592	1	-1.2803	0.203373	1	4.46429	1	-0.430109	-1.00669	H	-6.7473
HF2841	IMPA1	3612	-0.631267	0.527866	1	-1.44603	0.151263	1	5.05529	1	-1.12534	-0.389868	H	-6.15689
HF2567	ZMYM4	9202	-0.631226	0.527892	1	-0.955165	0.341775	1	3.42493	1	-3.1474	1.56001	H	-7.50533
HF10331	TOMM34	10953	-0.631094	0.527979	1	-2.18298	0.0313535	1	8.20225	1	0.717421	-1.02721	E	-1.20435
HF8703	CETN2	1069	-0.629394	0.529091	1	-1.49209	0.138792	1	5.22275	1	-0.393453	0.829265	E	1.92869
HF6179	SLC39A8	64116	-0.62804	0.529978	1	-0.0900434	0.928431	1	1.41836	1	-2.60571	0.947168	H	-6.95583
HF1974	ATG12	9140	-0.626965	0.530682	1	1.49026	0.139272	1	5.20984	1	-4.46465	3.28548	G	-5.33424
HF2469	PABPC3	5042	-0.626284	0.531129	1	2.2704	0.0253071	1	8.61884	1	-5.08716	4.27963	G	-4.15086
HF3191	LOC732205	732205	-0.626248	0.531152	1	-1.82783	0.0705274	1	6.56892	1	2.92167	-2.36486	E	2.60397
HF7717	KTN1	3895	-0.624175	0.532512	1	2.43098	0.0168204	1	9.43062	1	-3.13215	1.76715	H	-6.80659
HF3935	APPBP1	8883	-0.623276	0.533103	1	-1.27481	0.205302	1	4.42463	1	4.70641	-4.16027	C	2.88344
HF8807	C22orf28	51493	-0.622777	0.533431	1	1.10112	0.273463	1	3.85003	1	-1.93925	1.14371	E	-3.84801
HF5206	FARSA	2193	-0.619868	0.535345	1	-1.46794	0.145228	1	5.10859	1	7.87783	-5.34825	C	10.6442
HF8039	PSD4	23550	-0.619052	0.535882	1	1.38868	0.167984	1	4.81545	1	0.710333	0.671895	B	6.54603
HF262	VBP1	7411	-0.615208	0.538417	1	-1.60687	0.111205	1	5.63101	1	0.564314	-2.28462	C	-7.23508
HF2183	POLR2G	5436	-0.613191	0.53975	1	-1.36359	0.175727	1	4.71094	1	-0.378442	0.262964	E	-0.574966
HF4733	CTSS	1520	-0.611313	0.540993	1	0.536838	0.59256	1	2.27531	1	-1.58099	0.62469	E	-4.08239
HF9499	NDUFS3	4722	-0.60992	0.541915	1	-3.00888	0.0033107	1	12.6465	1	6.54919	-5.63638	C	4.32101
HF7525	HEXIM1	10614	-0.609393	0.542264	1	-0.250914	0.802391	1	1.66432	1	-0.323696	0.235766	E	-0.440447
HF9782	PUM2	23369	-0.607603	0.543451	1	-1.12796	0.262011	1	3.89837	1	-1.67162	0.741803	E	-4.35583
HF3374	GUSB	2990	-0.607546	0.543489	1	0.42696	0.670317	1	2.0195	1	0.33244	0.986925	B	6.30132
HF1963	THOC5	8563	-0.607187	0.543727	1	-1.33799	0.183906	1	4.60528	1	3.62209	-3.0478	E	2.99208
HF7660	ABCC4	10257	-0.606842	0.543956	1	-0.329494	0.742465	1	1.81333	1	-2.00879	0.839838	H	-5.42127
HF3842	ICMT	23463	-0.606226	0.544364	1	-2.36906	0.0197346	1	9.06704	1	3.82372	-2.77427	C	4.81026
HF7810	PSMA5	5686	-0.604021	0.54583	1	-1.353	0.179075	1	4.6508	1	3.24972	-3.10988	E	0.987945
HF4102	TNFAIP8	25816	-0.603287	0.546318	1	-1.05353	0.294613	1	3.65329	1	-1.34156	-1.03676	H	-9.66135
HF7393	GCA	25801	-0.603189	0.546383	1	1.61383	0.109684	1	5.62917	1	-4.20007	2.49174	G	-8.2872
HF10165	TRIM28	10155	-0.602808	0.546636	1	-1.87439	0.0637671	1	6.71298	1	3.53195	-2.51514	C	4.47764
HF3725	RPLP1	6176	-0.601954	0.547205	1	0.795798	0.428016	1	2.90305	1	0.777427	-0.172022	E	2.94357
HF2919	CD40	958	-0.600919	0.547894	1	0.378124	0.706132	1	1.89925	1	0.554442	-0.833503	E	-1.13224
HF2226	RHOA	387	-0.598294	0.549644	1	-1.09329	0.276866	1	3.76541	1	-1.91081	0.0269781	H	-8.10123
HF2110	ACAT1	38	-0.598113	0.549765	1	-2.54483	0.0124461	1	9.96922	1	2.62831	-2.34356	E	1.6077
HF1699	STAU2	27067	-0.5962	0.551042	1	-0.828427	0.409382	1	2.9781	1	-2.28546	1.28569	H	-4.8741
HF5332	RASSF2	9770	-0.596087	0.551117	1	-0.697367	0.487176	1	2.62988	1	0.206311	-0.715001	E	-2.19229
HF6716	DYNC1LI1	51143	-0.592917	0.553236	1	-1.12012	0.265321	1	3.83757	1	0.417843	-1.22874	E	-3.35607
HF9020	ATG3	64422	-0.592721	0.553368	1	-0.809128	0.420344	1	2.91683	1	0.60704	-1.75427	H	-5.26327
HF2597	DYRK1A	1859	-0.591139	0.554427	1	-0.681491	0.497121	1	2.57749	1	-2.74272	1.96214	E	-4.11277
HF3584	BCL7B	9275	-0.590094	0.555128	1	-0.258808	0.79631	1	1.63265	1	0.938354	0.490233	B	6.32535
HF6767	HARS	3035	-0.589663	0.555417	1	-0.799111	0.426101	1	2.88223	1	3.85138	-2.38926	C	6.42159
HF3176	TNKS	8658	-0.589585	0.555469	1	-0.14187	0.887465	1	1.41466	1	-3.16904	2.89695	E	-1.32716
HF5076	ATP5A1	498	-0.589443	0.555564	1	-1.20707	0.230225	1	4.11294	1	-1.01731	-0.304716	H	-4.96153
HF3770	COX5B	1329	-0.588848	0.555963	1	0.770464	0.442823	1	2.80327	1	1.65403	-1.22626	E	2.1407
HF9504	SNF8	11267	-0.586954	0.557235	1	-1.96631	0.0520075	1	7.08227	1	4.24732	-3.86597	E	2.24054
HF8168	GLUD1	2746	-0.584959	0.558575	1	-0.604896	0.546605	1	2.37279	1	-0.520384	1.33208	E	3.54794
HF4847	APEH	327	-0.583333	0.559669	1	-1.76148	0.0811829	1	6.18292	1	1.48773	-1.80201	E	-1.29571
HF6954	CBX1	10951	-0.583326	0.559674	1	-0.882241	0.379741	1	3.09733	1	-1.90472	0.662775	H	-5.55726
HF6516	NEK4	6787	-0.583168	0.55978	1	-1.48456	0.140775	1	5.0816	1	-3.27864	1.02645	H	-9.37289
HF2873	PFKM	5213	-0.582934	0.559938	1	1.11895	0.265814	1	3.80978	1	0.899859	0.124154	E	4.25045
HF10515	TRPV2	51393	-0.582288	0.560373	1	0.472358	0.637691	1	2.05811	1	3.19564	-1.5307	B	7.86513
HF7077	EIF3S4	8666	-0.581566	0.560859	1	-0.432095	0.666594	1	1.96772	1	3.73576	-2.90097	C	4.25166
HF6584	RPLP0-like	6175	-0.580777	0.561391	1	-0.0457896	0.963568	1	1.2289	1	0.143545	-1.08426	E	-3.80646
HF5372	RAC1	5879	-0.579887	0.561991	1	-2.77228	0.00662906	1	11.1851	1	4.22382	-2.87068	C	6.51092
HF4417	LDLR	3949	-0.579419	0.562307	1	-0.93265	0.353225	1	3.23272	1	-1.65157	2.09219	E	1.88656
HF8434	USP16	10600	-0.578505	0.562923	1	-1.4156	0.159969	1	4.81478	1	1.51097	-1.86278	E	-1.50365
HF3734	WSB2	55884	-0.578356	0.563024	1	-0.87373	0.384338	1	3.06133	1	-3.40522	1.55961	H	-8.71333
HF7589	JARID2	3720	-0.578166	0.563152	1	1.65196	0.101649	1	5.72086	1	-4.22903	4.08146	E	-1.06664
HF6298	MSN	4478	-0.577621	0.56352	1	1.00499	0.317302	1	3.44291	1	-3.78486	2.57374	G	-6.44041
HF2304	ANXA7	310	-0.577278	0.563752	1	-1.97224	0.0513165	1	7.08577	1	2.32556	-2.58929	E	-1.0513
HF3331	CALCOCO2	10241	-0.576512	0.564269	1	0.440457	0.660547	1	1.97382	1	-1.91617	1.19437	E	-3.31761
HF5498	MRPL49	740	-0.576041	0.564587	1	-0.478895	0.633049	1	2.05774	1	1.48608	-0.538701	E	4.60127
HF8111	TP53	7157	-0.575311	0.565081	1	-1.53742	0.127318	1	5.26371	1	1.88142	-1.13629	E	3.24711
HF3322	DHCR24	1718	-0.572006	0.567318	1	-2.20611	0.0296421	1	8.17079	1	4.62572	-3.56093	C	4.69624
HF4826	CNOT3	4849	-0.571066	0.567955	1	-2.35023	0.0207057	1	8.88611	1	2.09962	-1.41911	E	3.56631
HF4529	PDIA4	9601	-0.569415	0.569075	1	-1.02229	0.309088	1	3.47575	1	0.852456	-0.500703	E	1.55413
HF6328	BLCAP	10904	-0.564137	0.572661	1	-0.537965	0.591785	1	2.16415	1	1.20524	-0.317198	E	4.17556
HF4124	HADHA	3030	-0.561899	0.574185	1	-2.0924	0.0389095	1	7.60264	1	0.408393	-1.85525	H	-5.85452
HF1353	C5orf5	51306	-0.561672	0.57434	1	-0.754807	0.452121	1	2.69668	1	-4.02126	2.73839	G	-6.01773
HF10001	NDUFA8	4702	-0.561426	0.574507	1	0.120245	0.904528	1	1.30917	1	2.89488	-1.57514	B	5.8911
HF1630	DDX39	10212	-0.561214	0.574651	1	-1.68411	0.0952477	1	5.81053	1	4.56338	-3.75448	C	3.71524
HF8971	CANX	821	-0.559979	0.575494	1	-0.812278	0.418543	1	2.84701	1	1.17018	-2.0582	E	-3.28945
HF8164	LOC728350	8894	-0.558365	0.576595	1	-0.596932	0.551888	1	2.29005	1	1.35817	-1.35113	E	0.166654
HF9810	ATP2A2	488	-0.556888	0.577604	1	-1.34754	0.180823	1	4.51821	1	2.03824	-2.19359	E	-0.456653
HF9222	CNOT7	29883	-0.556667	0.577755	1	0.125698	0.900221	1	1.30744	1	2.18106	-1.63904	E	2.26422
HF4595	GLA	2717	-0.554764	0.579056	1	0.900054	0.370233	1	3.07996	1	0.983932	-0.087656	E	3.8257
HF2860	NDUFB8	4714	-0.55442	0.579291	1	2.71708	0.00775074	1	10.8118	1	-0.491914	1.35779	E	3.74568
HF7478	TMED2	10959	-0.554322	0.579359	1	-0.934098	0.352481	1	3.17718	1	2.38087	-3.05168	E	-2.56828
HF3889	COPS2	9318	-0.549392	0.582737	1	-1.60158	0.112373	1	5.45191	1	3.35919	-3.66674	E	-1.11693
HF973	PNO1	56902	-0.54886	0.583101	1	-1.78433	0.0773723	1	6.19704	1	3.11854	-3.53531	E	-1.62985
HF3538	SLC25A11	8402	-0.548597	0.583282	1	-1.88426	0.062406	1	6.62636	1	5.4046	-4.31506	C	4.78398
HF3925	SLC30A9	10463	-0.548497	0.583351	1	0.0876883	0.930298	1	1.22243	1	-0.775544	-0.476434	H	-5.30193
HF5791	RBMX	27316	-0.547675	0.583915	1	0.76063	0.44865	1	2.67902	1	-2.78779	0.680864	H	-9.18336
HF6960	hCG_1781062	6726	-0.547374	0.584122	1	0.0844297	0.932882	1	1.21425	1	-4.72388	1.94122	H	-11.9869
HF6171	PRKDC	5591	-0.546724	0.584568	1	-1.91133	0.0587972	1	6.74109	1	-2.5497	0.508818	H	-9.49758
HF7062	SRM	6723	-0.545038	0.585727	1	-1.38732	0.168397	1	4.63266	1	4.50843	-3.07068	C	6.30437
HF1704	TCEA1	6917	-0.54321	0.586986	1	-0.562898	0.574752	1	2.17314	1	-0.632844	-0.554115	H	-4.85514
HF808	UPF3A	65110	-0.541678	0.58804	1	0.250748	0.802519	1	1.50192	1	-5.35379	4.27601	G	-4.90369
HF414	GLO1	2739	-0.541512	0.588154	1	0.963216	0.337739	1	3.23249	1	0.231395	0.207879	E	2.13293
HF5480	CCT4	10575	-0.539879	0.589281	1	-1.85711	0.0662093	1	6.48757	1	3.44421	-3.52309	E	-0.118644
HF9469	CD63	967	-0.539676	0.589421	1	0.687569	0.4933	1	2.47051	1	2.21808	-1.62986	E	3.02416
HF526	BTG3	10950	-0.538706	0.59009	1	0.443085	0.658652	1	1.89008	1	-0.790093	0.830634	E	0.125107
HF2609	LOC731828	731828	-0.536773	0.591425	1	1.24739	0.21514	1	4.12338	1	-1.21224	1.24225	E	0.00124945
HF5515	METAP2	10988	-0.535751	0.592131	1	-1.63866	0.104397	1	5.56717	1	0.250181	-1.83353	H	-7.53573
HF8160	PIGB	9488	-0.532968	0.594056	1	0.589232	0.557021	1	2.21187	1	-1.08653	0.596503	E	-2.13564
HF9822	RNF6	6049	-0.532204	0.594585	1	-0.434371	0.664946	1	1.85588	1	-2.12448	0.00164647	H	-8.94809
HF1881	HDAC3	8841	-0.531454	0.595104	1	-0.00321103	0.997444	1	1.04315	1	-3.85904	2.46947	G	-6.12577
HF4532	NDUFA9	4704	-0.530823	0.595541	1	-1.10125	0.273405	1	3.63017	1	5.9662	-4.45745	C	7.01314
HF601	PDCD5	9141	-0.530552	0.595729	1	-0.945646	0.346586	1	3.15519	1	6.97543	-5.21583	C	8.15181
HF6845	NFE2L2	4780	-0.530306	0.5959	1	-0.725351	0.469914	1	2.54578	1	-1.0152	-0.602584	H	-7.14565
HF5590	APEX2	27301	-0.530086	0.596052	1	-1.78976	0.076489	1	6.17607	1	1.75823	-0.752724	B	4.86024
HF9148	DKC1	1736	-0.528468	0.597175	1	-2.39988	0.0182327	1	9.04016	1	4.12283	-3.26064	C	4.18679
HF5399	DDX42	11325	-0.523769	0.600439	1	-0.205455	0.83763	1	1.37454	1	-2.43269	2.05627	E	-1.95112
HF6371	RBX1	9978	-0.523132	0.600882	1	-0.969387	0.334668	1	3.20795	1	2.92169	-2.27621	E	2.75212
HF1295	STK38	11329	-0.522804	0.601111	1	-0.67993	0.498104	1	2.41185	1	-0.118378	0.320054	E	0.943321
HF2811	VRK1	7443	-0.52237	0.601413	1	-0.610793	0.542709	1	2.23931	1	2.04196	-2.41361	E	-1.44107
HF5720	SF3B1	23451	-0.521482	0.602031	1	1.83449	0.0695254	1	6.34702	1	-7.27321	4.2653	G	-14.2699
HF8097	PSMD8	5714	-0.520906	0.602432	1	-0.322251	0.747929	1	1.59446	1	2.92057	-2.58852	E	1.77433
HF10392	ATP5D	513	-0.520223	0.602908	1	0.215216	0.830033	1	1.38456	1	1.24281	0.597572	B	8.37834
HF1449	TBK1	29110	-0.520003	0.603062	1	0.796308	0.427721	1	2.71004	1	-0.955119	1.00472	E	0.115847
HF7017	VPS16	64601	-0.519036	0.603736	1	1.04459	0.298708	1	3.42582	1	2.932	-0.528066	B	9.76397
HF5082	CNBP	7555	-0.518104	0.604386	1	-1.15781	0.249671	1	3.78231	1	-0.988674	-0.406959	H	-5.42091
HF8408	DDX17	10521	-0.516087	0.605794	1	1.3791	0.17091	1	4.53567	1	-2.73754	3.13899	E	1.4387
HF10547	ICT1	3396	-0.513561	0.607559	1	-2.3061	0.0231484	1	8.52827	1	7.03412	-5.14379	C	8.90041
HF5764	CTNNB1	1499	-0.513493	0.607606	1	0.135187	0.892733	1	1.22339	1	-1.28668	1.01804	E	-1.40716
HF2993	DR1	1810	-0.513076	0.607898	1	-0.267531	0.789606	1	1.46794	1	-3.27524	1.08498	H	-9.8905
HF8573	TEGT	7009	-0.512268	0.608464	1	1.33812	0.183862	1	4.38077	1	-6.81207	5.90421	G	-4.33308
HF8075	TMED10	10972	-0.510989	0.609358	1	-0.677804	0.499446	1	2.37921	1	0.327897	-1.38023	E	-4.23065
HF4377	UGDH	7358	-0.508655	0.610994	1	0.248369	0.804353	1	1.42077	1	-3.55772	1.65387	H	-8.49941
HF9517	DUSP10	11221	-0.508459	0.611132	1	-1.71162	0.0900355	1	5.79999	1	2.32154	-2.04393	E	1.44904
HF770	HMGCS1	3157	-0.504653	0.613803	1	0.787023	0.433111	1	2.64968	1	-2.92466	3.24452	E	0.873926
HF9159	LOC728642	728642	-0.503118	0.614881	1	-0.881907	0.379921	1	2.90824	1	1.97251	-0.29609	B	6.97983
HF8227	BUD31	8896	-0.499142	0.617679	1	-0.12795	0.898443	1	1.17776	1	3.0307	-2.11761	C	4.40979
HF9116	VPS45	11311	-0.499102	0.617708	1	0.794374	0.42884	1	2.65682	1	-1.09525	1.99774	E	3.69335
HF9819	DNM1L	10059	-0.499041	0.617751	1	-1.68725	0.0946422	1	5.67864	1	2.16724	-2.41306	E	-0.870967
HF1520	DOK1	1796	-0.494635	0.620858	1	-0.742736	0.459366	1	2.50912	1	3.96989	-2.34434	C	7.29417
HF7823	VAPB	9217	-0.492098	0.62265	1	1.37297	0.172803	1	4.45874	1	-4.19268	3.83343	E	-2.00377
HF418	RPS24	6229	-0.491318	0.623202	1	-0.720908	0.472631	1	2.44465	1	3.59939	-3.32078	E	1.18828
HF3810	PDIA6	245973	-0.488694	0.625058	1	-0.420754	0.674829	1	1.72641	1	1.2536	-2.02753	E	-3.01301
HF9598	HLA-A	3105	-0.485941	0.627009	1	1.13623	0.25855	1	3.63892	1	-2.226	1.97419	E	-1.19004
HF2267	UGP2	7360	-0.485373	0.627412	1	0.110174	0.91249	1	1.11546	1	-0.335898	-0.947014	H	-5.08897
HF5672	TUFM	7284	-0.483009	0.62909	1	-0.651926	0.51593	1	2.25053	1	6.12639	-4.32032	C	7.58734
HF110	SEC63	11231	-0.481385	0.630243	1	0.12694	0.89924	1	1.13571	1	-4.88653	2.34579	G	-10.28
HF9003	ST6GAL1	6480	-0.478412	0.632357	1	-1.12059	0.265121	1	3.57174	1	-1.8281	0.974625	E	-4.3498
HF6264	TUBB	203068	-0.477294	0.633153	1	1.01817	0.31103	1	3.24982	1	0.0732461	-0.0670001	E	0.0329659
HF8081	AP3B1	8546	-0.473992	0.635505	1	-1.21444	0.22741	1	3.86867	1	1.30858	-2.46453	E	-4.09887
HF2116	SNRPD2	6633	-0.471554	0.637245	1	-2.13066	0.0355452	1	7.5751	1	3.595	-3.64161	E	0.0619191
HF1779	RTN3	10313	-0.468696	0.639287	1	-1.42868	0.156183	1	4.60826	1	4.69948	-3.51669	C	5.41875
HF8178	PEF1	553115	-0.466552	0.640821	1	-0.0564478	0.955097	1	0.981897	1	0.635441	0.379242	E	4.62296
HF9027	C12orf5	57103	-0.466175	0.641091	1	-1.00946	0.315168	1	3.19847	1	0.455677	-0.795979	E	-1.52726
HF9677	RPS8	728553	-0.465683	0.641442	1	2.8838	0.00480231	1	11.5654	1	-0.859308	1.55272	E	3.09448
HF7424	SFRS9	8683	-0.462867	0.64346	1	-0.933168	0.352959	1	2.9646	1	1.90913	-1.91827	E	0.0326776
HF386	TM9SF2	9375	-0.462057	0.644041	1	-1.53085	0.128932	1	4.97693	1	1.56179	-2.39355	E	-3.60295
HF9944	RPL37	6167	-0.458805	0.646374	1	0.795553	0.428158	1	2.56928	1	2.61466	-2.03452	E	2.89695
HF7350	ATP1B3	483	-0.458779	0.646393	1	-1.0721	0.286229	1	3.37462	1	4.42467	-3.73393	C	3.51016
HF1762	IFITM1	8519	-0.456304	0.648171	1	1.32528	0.18807	1	4.20908	1	-2.48745	2.34953	E	-0.816033
HF10473	ARL5A	26225	-0.455836	0.648508	1	0.878568	0.381721	1	2.79229	1	-4.65177	2.13494	G	-10.8553
HF7970	VPS41	27072	-0.454692	0.649331	1	0.656167	0.513209	1	2.19777	1	-3.42555	2.21482	G	-5.01186
HF2248	CNOT4	4850	-0.453904	0.649898	1	1.10724	0.270821	1	3.47448	1	-0.995535	1.44084	E	1.80091
HF6559	ORC6L	23594	-0.45164	0.651528	1	1.28217	0.202719	1	4.04874	1	-1.66288	2.15919	E	1.86679
HF6967	GALNT2	2590	-0.447715	0.654359	1	1.52048	0.131516	1	4.90545	1	-2.62273	2.68546	E	0.0784441
HF8904	SMAD2	4087	-0.447433	0.654562	1	-0.0738484	0.941277	1	0.968613	1	-4.13778	2.21254	G	-8.6507
HF5795	PCM1	5108	-0.445538	0.655931	1	0.123658	0.901832	1	1.05005	1	-2.28351	0.911156	H	-5.79089
HF9980	AP3S2	10239	-0.440713	0.659421	1	1.14917	0.253202	1	3.57992	1	-1.04096	1.24651	E	0.753456
HF1740	CD19	930	-0.44057	0.659524	1	0.581638	0.562106	1	1.9846	1	0.284679	1.25889	B	6.93555
HF4984	TOB1	10140	-0.440279	0.659735	1	-1.03521	0.303042	1	3.2196	1	-1.95812	0.0908349	H	-8.12042
HF5488	KIF11	3832	-0.440084	0.659876	1	-0.940634	0.349137	1	2.93599	1	0.363129	-1.54673	H	-5.08715
HF52	RPA1	6117	-0.439586	0.660237	1	-1.29417	0.198557	1	4.06367	1	0.564567	-0.713496	E	-0.569591
HF10254	C19orf50	79036	-0.438576	0.660969	1	1.53807	0.127159	1	4.95274	1	2.46915	-0.387606	B	9.00557
HF3226	NDUFB6	4712	-0.436373	0.662566	1	-2.3988	0.0182832	1	8.82682	1	1.21231	-1.9191	E	-3.23462
HF1206	RPN1	6184	-0.435955	0.66287	1	-0.142288	0.887136	1	1.06187	1	5.49773	-3.94113	C	7.2759
HF7264	ACAA1	30	-0.435364	0.663298	1	2.69321	0.008287	1	10.4072	1	-0.570399	2.22683	G	7.50055
HF5000	PRPSAP1	5635	-0.43258	0.66532	1	-1.32029	0.189724	1	4.13935	1	-1.32394	-0.219656	H	-7.25073
HF8017	FKBP1A	2280	-0.431043	0.666437	1	-1.48679	0.140186	1	4.74119	1	-2.86483	1.5351	H	-6.06545
HF6072	TXNDC9	10190	-0.427685	0.66888	1	-2.26163	0.0258633	1	8.11416	1	1.3517	-2.68038	C	-5.55794
HF164	MAT2A	4144	-0.425317	0.670606	1	-1.26068	0.210327	1	3.91733	1	0.473306	-0.0574175	E	1.89403
HF5838	LOC728689	8663	-0.423786	0.671722	1	0.923355	0.358023	1	2.85014	1	0.96026	-0.450893	E	2.27186
HF9577	SH2B2	10603	-0.422514	0.67265	1	-1.7155	0.0893204	1	5.62411	1	1.92447	-1.15993	E	3.82952
HF7259	GYPC	2995	-0.421828	0.673151	1	-1.56242	0.121317	1	5.01027	1	0.788888	-0.744712	E	0.290965
HF4788	SRP19	6728	-0.42089	0.673836	1	-1.18901	0.237222	1	3.66706	1	0.00585847	-0.216989	E	-0.952778
HF9757	STAG3	10734	-0.418467	0.675606	1	0.309925	0.757256	1	1.3404	1	-1.60257	1.51768	E	-0.512077
HF9756	TPK1	27010	-0.417801	0.676093	1	-0.269028	0.788457	1	1.25821	1	-0.540637	0.79726	E	1.00866
HF8515	JTV1	7965	-0.416697	0.6769	1	-1.75987	0.0814579	1	5.7958	1	3.32531	-3.01645	E	1.73044
HF6282	TFDP2	7029	-0.415323	0.677905	1	0.537607	0.592031	1	1.82589	1	-0.864442	1.01668	E	0.638925
HF9641	GBAS	2631	-0.415047	0.678108	1	-1.58176	0.116831	1	5.07095	1	-1.28603	-1.14345	H	-10.9791
HF8174	AFG3L2	10939	-0.412345	0.680086	1	-0.0453593	0.96391	1	0.844585	1	4.99427	-2.67673	C	10.8906
HF5900	TMSB10	9168	-0.41146	0.680735	1	0.283124	0.777661	1	1.27209	1	-0.0652328	0.431392	E	1.73007
HF4217	RBM39	9584	-0.408156	0.683159	1	1.15677	0.250097	1	3.53387	1	-2.51461	3.42943	G	4.16941
HF10083	CCT8	10694	-0.404079	0.686155	1	1.00597	0.316836	1	3.05205	1	1.43802	-1.58288	E	-0.562215
HF9977	YARS	8565	-0.402637	0.687215	1	-1.11641	0.266898	1	3.392	1	2.05141	-1.00349	E	4.51277
HF977	WDR3	10885	-0.401734	0.68788	1	-0.947025	0.345886	1	2.87157	1	0.567574	-0.521509	E	0.267527
HF3503	GABPB2	2553	-0.400713	0.688632	1	-2.56926	0.0116529	1	9.65051	1	3.87219	-3.53682	E	1.71717
HF7020	UBE2N	7334	-0.397721	0.690836	1	-2.58508	0.0111636	1	9.7299	1	2.80038	-3.20122	E	-1.60938
HF1850	COTL1	23406	-0.3968	0.691515	1	-2.18761	0.0310041	1	7.68501	1	1.03216	-1.30486	E	-1.10341
HF7052	IDI1	3422	-0.39546	0.692504	1	-2.1663	0.0326409	1	7.57926	1	2.14291	-1.33231	E	3.86926
HF6722	ASNS	440	-0.394774	0.69301	1	-0.958586	0.340057	1	2.89071	1	0.0465428	0.0763739	E	0.519381
HF8548	MRPL3	11222	-0.394164	0.69346	1	-0.716609	0.475269	1	2.21987	1	2.60154	-3.3773	E	-3.20902
HF3876	PSMD10	5716	-0.393843	0.693697	1	-1.71234	0.0899022	1	5.54951	1	-0.318508	-0.578692	E	-3.97124
HF7770	SNRP70	6625	-0.393542	0.693919	1	-0.957147	0.340778	1	2.88385	1	2.94995	-0.731662	B	9.6533
HF8304	PSME2	5721	-0.393045	0.694287	1	-1.04011	0.300771	1	3.13255	1	5.48141	-3.75205	C	7.10836
HF3814	ABCF1	23	-0.390953	0.695832	1	-0.885237	0.378131	1	2.67032	1	2.04851	-1.81951	E	1.20022
HF88	GBF1	8729	-0.388843	0.697392	1	-0.877999	0.382028	1	2.64534	1	-2.36968	1.99845	E	-1.57459
HF4307	PAFAH1B1	5048	-0.385062	0.700191	1	-0.525371	0.600477	1	1.73287	1	0.423836	-0.319028	E	0.526386
HF1312	MYD88	4615	-0.380445	0.703615	1	0.686435	0.494012	1	2.11344	1	-2.11464	2.0341	E	-0.514357
HF9047	SDHB	6390	-0.379106	0.704609	1	-2.03207	0.0447721	1	6.91256	1	3.64206	-3.59023	E	0.591227
HF3587	DDX41	51428	-0.377613	0.705718	1	1.52712	0.129858	1	4.77971	1	-1.62034	2.3202	E	2.86844
HF4754	CCR10	2826	-0.377246	0.705991	1	0.392727	0.695349	1	1.42299	1	0.278069	-0.332215	E	-0.204038
HF9805	ARPP-19	10776	-0.376026	0.706898	1	-1.491	0.139079	1	4.63917	1	3.36669	-2.34881	E	4.22927
HF5865	CDC123	8872	-0.37491	0.707727	1	-1.79956	0.0749162	1	5.87416	1	2.43453	-2.96382	E	-2.28644
HF5037	ZNF544	27300	-0.373129	0.709052	1	-1.85485	0.066534	1	6.10774	1	2.49405	-1.47884	B	4.63774
HF4621	AASDHPPT	60496	-0.372108	0.709813	1	-1.68579	0.0949238	1	5.39487	1	1.23376	-2.50344	C	-5.55856
HF467	CYC1	1537	-0.371497	0.710267	1	-0.611159	0.542467	1	1.90748	1	3.58328	-2.95488	E	3.4404
HF7512	ETF1	2107	-0.371087	0.710572	1	-1.81556	0.0724049	1	5.93433	1	1.9351	-2.21797	E	-1.20086
HF9426	IFIH1	64135	-0.370835	0.71076	1	2.19546	0.0304201	1	7.66814	1	-1.51448	1.26879	E	-1.3443
HF9376	CYB5R3	1727	-0.37076	0.710816	1	1.73692	0.0854505	1	5.60232	1	-4.10819	4.68044	G	2.32946
HF5231	NUP54	53371	-0.367423	0.713303	1	0.213088	0.831688	1	1.04429	1	-1.28012	-0.82019	H	-9.14951
HF5548	SRPRB	58477	-0.367016	0.713607	1	-1.41031	0.161521	1	4.32108	1	2.5923	-2.13179	E	2.27926
HF7116	UBE2E1	7324	-0.364016	0.715846	1	0.329343	0.742579	1	1.26383	1	-2.64438	1.29841	H	-6.76513
HF5963	VRK2	7444	-0.363988	0.715867	1	2.99318	0.00347102	1	11.9951	1	-2.23512	2.0888	E	-0.902649
HF4293	SLC1A1	6505	-0.359486	0.719231	1	-0.13015	0.896706	1	0.877198	1	-0.0919357	0.0125301	E	-0.350897
HF3178	SEC61G	23480	-0.358397	0.720047	1	-1.25114	0.213775	1	3.74255	1	-1.97112	0.894535	E	-4.41175
HF4416	CD79A	973	-0.358214	0.720183	1	-0.224407	0.822894	1	1.04636	1	-0.846399	0.680077	E	-0.800993
HF10270	PDCD6IP	10015	-0.35766	0.720598	1	1.59876	0.112999	1	5.0161	1	-7.10003	4.92047	G	-8.61927
HF8870	SLC25A3	5250	-0.357149	0.72098	1	0.371123	0.711323	1	1.33554	1	1.27561	-1.03509	E	1.19428
HF10365	DPM1	8813	-0.356812	0.721233	1	-1.02813	0.306343	1	3.01968	1	0.89923	-2.45361	C	-7.10858
HF9791	IFNA8	3451	-0.352511	0.724455	1	0.564137	0.573912	1	1.75523	1	-0.656574	-0.650768	H	-5.46853
HF7706	CD59	966	-0.351847	0.724953	1	-0.936783	0.351105	1	2.73664	1	1.69888	-2.42834	E	-3.09137
HF2220	UBE2V1	7335	-0.351485	0.725224	1	-0.434507	0.664847	1	1.45894	1	1.31721	-0.541688	E	3.78096
HF980	RNF139	11236	-0.350943	0.725631	1	0.354402	0.723776	1	1.28797	1	-0.727844	0.639449	E	-0.481047
HF10249	GNPAT	8443	-0.349421	0.726773	1	0.516577	0.606581	1	1.63812	1	1.58253	-0.338929	B	5.45651
HF3863	LSP1	4046	-0.348768	0.727263	1	0.533303	0.594996	1	1.67534	1	-3.11839	2.6803	E	-2.28849
HF3417	MRPS7	51081	-0.345606	0.729639	1	-2.0591	0.0420577	1	6.96784	1	4.72639	-3.89262	C	4.42129
HF5262	PTGES3	10728	-0.342215	0.732189	1	-1.49178	0.138874	1	4.57181	1	4.07689	-4.02834	E	0.609193
HF4324	COPS4	51138	-0.342203	0.732198	1	-0.614912	0.539996	1	1.8558	1	-0.810643	-0.665139	H	-7.01479
HF6023	GNE	10020	-0.342071	0.732297	1	0.0313396	0.975061	1	0.673649	1	-1.06008	1.34523	E	1.16095
HF10298	NAGK	55577	-0.341754	0.732536	1	-1.04298	0.299445	1	3.03413	1	-0.0969549	-0.00628215	E	-0.451741
HF2732	EIF4B	1975	-0.34007	0.733804	1	-0.00120034	0.999045	1	0.620939	1	0.30537	-0.0811006	E	1.01646
HF3341	CD58	965	-0.339316	0.734372	1	-0.763459	0.446969	1	2.22801	1	0.363377	-1.64975	H	-5.67609
HF1793	HSPH1	10808	-0.336413	0.73656	1	-2.08286	0.03979	1	7.05981	1	3.98369	-3.72369	E	1.46822
HF8775	CD70	970	-0.335069	0.737573	1	-0.193438	0.847005	1	0.940879	1	3.00347	-1.74222	B	5.82692
HF877	NFYC	4802	-0.33188	0.73998	1	-0.720339	0.47298	1	2.09967	1	-2.03109	1.85712	E	-1.04658
HF1840	DYNLL1	8655	-0.331817	0.740028	1	-1.8284	0.0704416	1	5.90808	1	2.49516	-2.79416	E	-1.14931
HF5798	TMEM66	51669	-0.329752	0.741587	1	0.400911	0.689332	1	1.34199	1	-2.62167	0.743217	H	-8.42763
HF2241	ITGB2	3689	-0.328344	0.742652	1	-0.518558	0.605204	1	1.59944	1	1.15255	-0.497714	E	3.3189
HF1674	RPS5	6193	-0.325769	0.744599	1	-1.14685	0.254152	1	3.32947	1	1.22273	-2.37994	C	-4.96969
HF1497	OPN3	8564	-0.324122	0.745846	1	0.0190997	0.984799	1	0.617108	1	-0.143295	0.536302	E	1.58335
HF7300	EIF3S6	3646	-0.31676	0.751425	1	0.659877	0.510835	1	1.91499	1	-1.51455	1.1928	E	-1.59395
HF8708	C20orf24	55969	-0.3159	0.752079	1	-1.09706	0.275225	1	3.15016	1	4.31284	-3.24101	C	5.14083
HF1468	FADS2	9415	-0.314206	0.753364	1	-1.04439	0.298798	1	2.98239	1	0.409797	0.395173	E	3.10823
HF6281	OSBP	5007	-0.313998	0.753522	1	-1.7057	0.0911374	1	5.35677	1	-1.11709	0.237237	E	-4.13467
HF3172	USPL1	10208	-0.313926	0.753577	1	0.631624	0.52906	1	1.83916	1	-4.04862	2.80865	G	-5.50568
HF2307	ILF2	3608	-0.312263	0.754841	1	-2.1434	0.0344823	1	7.29711	1	2.6383	-3.05221	E	-1.63831
HF4543	SYNGR2	9144	-0.31163	0.755322	1	0.014073	0.9888	1	0.58375	1	-1.37019	0.362265	E	-4.29001
HF7004	C20orf3	57136	-0.311443	0.755464	1	-1.6948	0.0931943	1	5.30698	1	6.50558	-4.4462	C	9.97362
HF4045	IDH3G	3421	-0.309479	0.756957	1	-0.396197	0.692796	1	1.29094	1	1.52188	-1.93775	E	-1.71767
HF5244	CSTF3	1479	-0.307706	0.758306	1	-2.00214	0.0479502	1	6.62852	1	3.38166	-2.60635	E	3.61461
HF1972	TCF12	6938	-0.307644	0.758353	1	0.71538	0.476025	1	2.03778	1	-2.51785	1.27283	H	-6.06323
HF6872	NCF1C	654817	-0.303996	0.761131	1	1.65716	0.100591	1	5.13929	1	-0.573767	1.45057	E	4.12237
HF2186	SOLH	6650	-0.303679	0.761372	1	-0.220529	0.825904	1	0.927819	1	-1.39098	1.60827	E	0.91876
HF3482	MMS19L	64210	-0.301166	0.763288	1	-0.575918	0.565952	1	1.67873	1	-0.850925	1.01938	E	0.642755
HF3310	SMARCD2	6603	-0.301107	0.763333	1	-0.536273	0.592949	1	1.58541	1	4.43661	-1.98132	B	11.5387
HF2555	CD47	961	-0.300712	0.763634	1	0.349506	0.727437	1	1.17579	1	0.157849	-0.378564	E	-0.925544
HF9223	CDC42EP3	10602	-0.299835	0.764303	1	-0.7145	0.476566	1	2.01988	1	-0.251126	-0.512545	E	-3.8681
HF2312	TNFRSF13B	23495	-0.29841	0.76539	1	2.34876	0.0207831	1	8.28197	1	2.98327	-0.962605	B	9.87841
HF9728	SNX10	29887	-0.298326	0.765454	1	0.18456	0.853944	1	0.850351	1	0.105502	-1.09579	H	-4.7205
HF6382	SURB7	9412	-0.290685	0.771293	1	-2.27537	0.024996	1	7.89745	1	2.47335	-3.15413	E	-2.8864
HF9840	SMC3	9126	-0.290328	0.771566	1	-1.65761	0.1005	1	5.11387	1	-2.95969	0.493389	H	-12.089
HF2842	MTCP1	4515	-0.288302	0.773116	1	-1.47644	0.142937	1	4.40535	1	2.43991	-0.847927	B	7.45849
HF982	QDPR	5860	-0.288055	0.773304	1	-3.5968	0.000500574	0.691	15.7137	1	1.29329	-1.58633	E	-1.03586
HF119	ATIC	471	-0.286748	0.774305	1	-2.1668	0.0326014	1	7.35838	1	4.91061	-4.13265	C	3.35249
HF4659	PER2	8864	-0.286239	0.774695	1	-2.30528	0.0231962	1	8.03811	1	-1.35406	-0.142681	H	-6.76488
HF10376	NDUFS8	4728	-0.284865	0.775747	1	-0.374273	0.708986	1	1.1957	1	2.59147	-0.82919	B	7.68961
HF7633	CDC2L5	8621	-0.284608	0.775944	1	-0.200769	0.841283	1	0.853004	1	0.0942099	-0.333203	E	-1.0628
HF7977	DDX23	9416	-0.28283	0.777307	1	0.0547991	0.956407	1	0.592984	1	-1.00384	0.414236	E	-2.79835
HF9009	NFKB1	4790	-0.280719	0.778926	1	-0.387016	0.699559	1	1.21429	1	-0.42936	-0.86324	H	-5.40838
HF3838	SACS	26278	-0.2798	0.779631	1	-2.92093	0.00430524	1	11.3937	1	-0.155476	-0.847269	E	-4.54453
HF3617	CGRRF1	10668	-0.276606	0.782083	1	-1.61742	0.108906	1	4.92613	1	-0.00586886	-0.729442	E	-3.10825
HF7588	IL21R	50615	-0.27518	0.783178	1	-0.623753	0.534196	1	1.74278	1	0.9038	-0.0345355	E	4.14205
HF6056	GRK5	2869	-0.275132	0.783214	1	1.69895	0.0924073	1	5.2518	1	-2.89256	2.74398	E	-0.921014
HF633	DECR1	1666	-0.274558	0.783656	1	0.399664	0.690248	1	1.22898	1	0.333112	-0.571994	E	-1.02737
HF5617	UCRC	29796	-0.274398	0.783779	1	-0.527912	0.598719	1	1.51318	1	2.00612	-1.24291	E	3.59581
HF7132	PTPRC	5788	-0.27323	0.784676	1	-0.359338	0.720093	1	1.14172	1	-2.54474	0.689296	H	-8.49247
HF806	SNURF	8926	-0.269577	0.787486	1	1.17434	0.243019	1	3.30705	1	-0.83669	1.60689	E	3.4738
HF4718	SSFA2	6744	-0.268875	0.788026	1	-0.0353594	0.971863	1	0.53353	1	-2.17858	0.762507	H	-6.77284
HF8440	PTP4A2	8073	-0.26871	0.788153	1	0.392604	0.695439	1	1.20255	1	-2.01594	0.302988	H	-8.17508
HF9736	RAB1A	5861	-0.268456	0.788349	1	-0.163201	0.870687	1	0.752576	1	-5.30038	2.51395	G	-12.0222
HF1676	ITGA4	375298	-0.268	0.788699	1	0.757387	0.450581	1	2.06917	1	-1.99562	1.32192	E	-3.28618
HF7647	ATP5G3	518	-0.267436	0.789134	1	-1.36624	0.174899	1	3.96073	1	-0.471236	-0.194487	E	-2.84621
HF8756	PRPF8	10594	-0.263701	0.79201	1	-0.491711	0.623991	1	1.4096	1	0.71371	-0.347076	E	1.55634
HF714	ERH	2079	-0.261221	0.793922	1	0.170907	0.864639	1	0.752427	1	0.67504	-0.975966	E	-1.27546
HF9502	IFNA7	3451	-0.259077	0.795576	1	0.78787	0.432618	1	2.13318	1	-7.44824	3.93741	G	-13.8975
HF2713	SART3	9733	-0.258995	0.795639	1	-1.08463	0.280669	1	2.99838	1	-1.325	1.41217	E	0.256389
HF5065	RTN4	57142	-0.257444	0.796836	1	-0.0448693	0.9643	1	0.526917	1	0.380052	-0.114476	E	1.2354
HF5542	MAGOH	4116	-0.257358	0.796902	1	-0.308128	0.75862	1	1.00656	1	0.745773	-1.87027	H	-4.71145
HF1655	GRHPR	9380	-0.25686	0.797287	1	0.753532	0.452883	1	2.03732	1	1.25202	-0.803337	E	2.29867
HF7773	MBD4	8930	-0.254417	0.799173	1	-0.492939	0.623126	1	1.39437	1	-1.8769	0.956372	E	-4.22638
HF4264	SEL1L	6400	-0.254044	0.799462	1	0.196676	0.844476	1	0.785711	1	-3.56103	2.15981	G	-6.31968
HF8570	ARCN1	372	-0.253632	0.79978	1	0.044144	0.964877	1	0.518348	1	-4.11059	2.49495	G	-7.18435
HF2643	SLC35B1	10237	-0.25343	0.799936	1	-1.30741	0.19404	1	3.72583	1	4.63925	-3.92008	C	3.4407
HF3685	RALB	5899	-0.253241	0.800082	1	0.326796	0.744498	1	1.03617	1	-1.78664	1.23115	E	-2.49472
HF10052	CNOT2	4848	-0.253064	0.800219	1	1.35251	0.179231	1	3.8839	1	-4.35093	4.05402	E	-1.49244
HF4240	PNPLA6	10908	-0.246752	0.8051	1	-1.92998	0.0564143	1	6.18364	1	0.518287	0.688836	B	5.43937
HF5350	hCG_21078	6157	-0.243458	0.80765	1	0.520366	0.603948	1	1.43579	1	-1.16028	0.611198	E	-2.43399
HF10531	DUSP11	8446	-0.241601	0.80909	1	-1.22029	0.225195	1	3.40527	1	-1.91059	0.325732	H	-7.17389
HF885	ORC5L	5001	-0.235681	0.81368	1	-1.91417	0.0584289	1	6.09226	1	3.65955	-3.51522	E	1.01628
HF694	GRSF1	2926	-0.235378	0.813915	1	-0.0753945	0.94005	1	0.535443	1	1.64454	-1.55278	E	0.582485
HF1219	LOC653972	653972	-0.235175	0.814073	1	-0.221981	0.824777	1	0.796695	1	-0.726623	-0.764278	H	-7.15514
HF7057	JAK1	3716	-0.233517	0.81536	1	0.789427	0.431712	1	2.08824	1	-3.0137	2.40307	E	-2.86802
HF7189	AFF1	4299	-0.233106	0.815679	1	2.06638	0.0413512	1	6.77877	1	-2.09265	2.09303	E	-0.215715
HF6208	LCK	3932	-0.230639	0.817595	1	-1.82223	0.0713786	1	5.68229	1	-0.459117	-0.550678	E	-4.4758
HF1393	STAMBP	10617	-0.229988	0.818101	1	1.14457	0.255091	1	3.13381	1	-1.87814	1.33239	E	-2.2427
HF2398	HMBS	3145	-0.226426	0.82087	1	-2.13706	0.0350076	1	7.09916	1	6.63538	-4.86812	C	7.47185
HF7248	HSPA9	3313	-0.224355	0.822481	1	-1.68492	0.0950922	1	5.09668	1	5.92948	-4.55498	C	6.26606
HF3131	SEPHS2	22928	-0.223311	0.823294	1	-0.347399	0.729015	1	1.02101	1	1.83522	-1.83735	E	0.15888
HF10009	ABCC1	4363	-0.222803	0.823689	1	1.78743	0.076868	1	5.51926	1	-4.38667	3.76494	G	-3.48441
HF7849	ACSL1	2180	-0.221884	0.824404	1	0.534567	0.594124	1	1.42752	1	-2.37859	0.916959	H	-7.3631
HF8954	HMGN4	10473	-0.220855	0.825206	1	0.170516	0.864945	1	0.674424	1	-3.41987	1.36012	H	-9.77438
HF5377	AATF	26574	-0.220472	0.825504	1	-0.096358	0.923427	1	0.542849	1	3.55487	-2.07863	C	7.32088
HF7628	LGALS1	3956	-0.218042	0.827396	1	0.0123789	0.990148	1	0.398746	1	0.496026	-0.456012	E	0.241048
HF3706	LOC732437	732437	-0.216973	0.828229	1	0.935947	0.351533	1	2.46783	1	-0.884999	1.53063	E	2.673
HF10210	ACTN4	81	-0.216495	0.828602	1	0.921014	0.359238	1	2.42357	1	-1.04906	2.1172	G	4.71579
HF5232	BDH2	56898	-0.21561	0.829292	1	2.05101	0.0428551	1	6.67423	1	-3.36118	3.52035	E	0.395034
HF3291	LMNA	4000	-0.214349	0.830275	1	1.02867	0.306092	1	2.73974	1	3.46751	-2.13612	C	6.18722
HF5038	LOC730893	730893	-0.211882	0.832199	1	2.06265	0.0417118	1	6.72131	1	-4.58545	2.3668	G	-10.0287
HF381	POLR2F	5435	-0.209031	0.834424	1	-1.44281	0.152169	1	4.12755	1	6.50248	-4.58257	C	7.95142
HF3044	TERF2	7014	-0.208923	0.834508	1	-1.33624	0.184474	1	3.74232	1	1.84158	-1.72391	E	0.730416
HF6677	SFRS3	6428	-0.20711	0.835924	1	-0.226841	0.821006	1	0.752884	1	1.54303	-2.1371	E	-2.42353
HF7707	NT5C2	22978	-0.206305	0.836553	1	1.81672	0.0722264	1	5.61283	1	-3.77076	3.39359	E	-1.76815
HF3352	IFI30	10437	-0.205093	0.837499	1	-1.18941	0.237065	1	3.23351	1	3.38839	-2.86135	E	2.52513
HF6427	ARF3	377	-0.204556	0.837919	1	-0.15992	0.873263	1	0.624705	1	0.161965	0.325124	E	2.29015
HF8438	MBNL1	4154	-0.203271	0.838923	1	1.41892	0.159002	1	4.02895	1	-6.15828	3.70241	G	-11.1293
HF1287	ETNK1	55500	-0.202214	0.839749	1	-1.18161	0.240135	1	3.20241	1	-2.26148	1.04295	H	-5.59714
HF2055	VDP	8615	-0.200586	0.841022	1	0.522089	0.602752	1	1.35877	1	0.323538	0.153333	E	2.04013
HF4284	CSK	1445	-0.199871	0.841582	1	0.703108	0.483606	1	1.79791	1	0.378436	1.34562	B	7.05697
HF7937	SRI	6717	-0.196919	0.843891	1	-0.377415	0.706657	1	1.03388	1	3.31498	-2.34306	C	4.58576
HF9344	HIP2	3093	-0.196812	0.843975	1	-1.89545	0.0608915	1	5.93659	1	-3.50869	0.492574	H	-12.1716
HF5310	EIF4G2	1982	-0.196111	0.844523	1	-0.44163	0.659701	1	1.1699	1	-0.33109	-0.790217	H	-4.78524
HF10438	SUB1	10923	-0.194936	0.845443	1	-0.560359	0.576475	1	1.43744	1	-0.883391	-0.277131	H	-5.61922
HF3716	ATP2C1	27032	-0.194385	0.845875	1	0.0853739	0.932133	1	0.475328	1	2.19689	-2.69956	E	-2.20875
HF5011	FOXK2	3607	-0.192382	0.847443	1	0.276056	0.783069	1	0.820131	1	-2.3036	3.45748	G	5.19809
HF1545	ZFAND6	54469	-0.192105	0.84766	1	-0.785727	0.433867	1	2.00059	1	-1.80626	0.0273367	H	-7.81542
HF1435	ZNF318	24149	-0.190809	0.848675	1	2.03353	0.0446216	1	6.54723	1	-5.52364	4.69159	G	-3.86452
HF2084	ARL1	400	-0.190197	0.849155	1	-0.383882	0.701873	1	1.03503	1	0.17822	-1.25789	H	-4.5874
HF1318	FBXO7	25793	-0.189256	0.849892	1	2.19104	0.0307479	1	7.28916	1	-2.22748	3.04483	E	3.08773
HF1442	PEX11B	8799	-0.186424	0.852113	1	-0.766298	0.445287	1	1.93815	1	-0.946788	1.2874	E	1.45106
HF3887	RPL11	6135	-0.186101	0.852365	1	0.456139	0.649269	1	1.1833	1	-1.42466	0.822103	E	-2.7242
HF5736	PPA2	27068	-0.184845	0.853351	1	-0.353376	0.724543	1	0.961597	1	1.48433	-1.21277	E	1.43936
HF7705	ZBTB11	27107	-0.181816	0.855727	1	-0.243081	0.808436	1	0.736915	1	-3.81167	2.05288	G	-8.8446
HF9435	DDB2	1643	-0.178798	0.858096	1	2.16405	0.0328179	1	7.13964	1	-3.98713	4.66036	G	2.35735
HF9626	GMFB	2764	-0.17401	0.861858	1	-1.42255	0.157948	1	3.9883	1	-1.49485	0.610577	E	-4.22526
HF644	PSMF1	9491	-0.173356	0.862371	1	-0.340781	0.733976	1	0.914695	1	3.89713	-3.39279	E	2.28187
HF10268	PPP4R1	9989	-0.1733	0.862416	1	-2.78583	0.0063775	1	10.406	1	1.92884	-1.53152	E	1.95623
HF10072	PPP2CB	5516	-0.172433	0.863097	1	-0.816209	0.416302	1	2.04715	1	0.227212	-0.731428	E	-2.40385
HF2149	TRIM6-TRIM34	53840	-0.169584	0.865337	1	1.34032	0.183149	1	3.68418	1	-5.24542	3.74804	G	-6.69401
HF1915	MAP2K2	5605	-0.168927	0.865854	1	1.06829	0.287938	1	2.7781	1	-0.0113004	1.30391	B	5.60232
HF9973	DAD1	1603	-0.166832	0.867502	1	0.0839444	0.933267	1	0.422403	1	1.98476	-1.98107	E	0.215602
HF1937	SNX1	6642	-0.166673	0.867627	1	-0.431049	0.667351	1	1.09286	1	3.95466	-2.44906	C	6.62033
HF8381	BAZ1B	9031	-0.166028	0.868135	1	-1.76006	0.0814248	1	5.29897	1	4.74652	-2.66097	C	9.03581
HF1598	POLR2I	5438	-0.165988	0.868167	1	-1.21738	0.226296	1	3.25456	1	4.08215	-2.90602	C	5.32853
HF1761	CLIC1	1192	-0.164781	0.869116	1	0.856012	0.394018	1	2.14328	1	2.00139	-1.74211	E	1.37827
HF4027	DNAJA3	9093	-0.16068	0.872346	1	-1.09365	0.276711	1	2.84271	1	2.79245	-1.95952	B	4.32776
HF2879	TCIRG1	10312	-0.16023	0.8727	1	1.88414	0.0624223	1	5.81999	1	-2.10362	4.0988	G	9.43392
HF3389	STAT1	6772	-0.159884	0.872972	1	2.08633	0.039468	1	6.73623	1	-1.78395	0.966429	E	-3.8411
HF2060	ZFR	51663	-0.159472	0.873297	1	-1.45644	0.148374	1	4.087	1	0.722757	-1.57909	E	-3.7464
HF8535	MBD3	53615	-0.15944	0.873322	1	-0.512414	0.60948	1	1.2612	1	3.15184	-0.957644	B	9.24683
HF6573	RABEPK	10244	-0.15778	0.87463	1	-1.67469	0.0970898	1	4.93215	1	4.54501	-3.84076	C	3.7415
HF10211	RPL24	6152	-0.156973	0.875266	1	-0.242846	0.808617	1	0.691313	1	0.837178	-1.74521	E	-4.20372
HF47	PACSIN2	11252	-0.156243	0.875841	1	-0.294178	0.769225	1	0.789883	1	-1.14255	1.76804	E	2.85646
HF1191	MAP4	4134	-0.152796	0.878559	1	0.153447	0.878352	1	0.518361	1	1.29692	0.9212	B	9.30005
HF4802	KHSRP	8570	-0.149246	0.881359	1	0.757151	0.450722	1	1.84639	1	-1.38359	1.44994	E	0.116013
HF3002	ZMPSTE24	10269	-0.148593	0.881875	1	-1.9352	0.0557632	1	6.02469	1	2.7684	-2.76147	E	0.31351
HF4288	WDR1	9948	-0.146611	0.883439	1	-1.49905	0.13698	1	4.22371	1	0.627336	-0.959541	E	-1.56238
HF795	ZMYM2	7750	-0.145434	0.884368	1	0.986236	0.326374	1	2.48518	1	-5.2922	4.21337	G	-5.13292
HF2901	UBE1L	7318	-0.144788	0.884878	1	1.88487	0.0623227	1	5.79547	1	-0.872523	2.851	G	8.43844
HF5	ZNF263	10127	-0.143573	0.885838	1	-0.96334	0.337678	1	2.41377	1	-0.209102	0.131776	E	-0.373592
HF9599	PHB2	11331	-0.143521	0.885879	1	-0.615854	0.539376	1	1.47704	1	0.0554496	-0.710395	E	-3.0395
HF4098	ORC3L	23595	-0.142993	0.886296	1	1.60909	0.110719	1	4.64293	1	1.74104	-1.13817	E	2.92502
HF8528	ARHGEF7	8874	-0.142984	0.886303	1	1.30605	0.194502	1	3.51602	1	-5.28451	4.96652	D	-1.48944
HF1227	NPTN	27020	-0.142548	0.886648	1	-0.635775	0.526361	1	1.52415	1	-1.79334	-0.20771	H	-8.88576
HF7399	CAPZB	832	-0.142019	0.887065	1	1.73065	0.0865683	1	5.13332	1	-3.25901	2.25475	G	-5.03465
HF9269	NUBP1	4682	-0.141683	0.88733	1	0.554443	0.580501	1	1.3268	1	1.80759	-1.72514	E	0.554031
HF9060	BST2	684	-0.139946	0.888702	1	0.256957	0.797735	1	0.687944	1	3.00221	-1.38843	B	8.46995
HF1125	GTF3C2	2976	-0.139283	0.889227	1	-0.52491	0.600796	1	1.25381	1	2.74422	-1.51833	B	5.90275
HF4691	SHC1	6464	-0.136574	0.891367	1	0.548056	0.584863	1	1.30275	1	-1.1753	1.42851	E	1.05281
HF8689	INPP1	3628	-0.13593	0.891876	1	0.0922489	0.926683	1	0.381143	1	0.493351	-0.0396536	E	2.14631
HF125	MARCKSL1	65108	-0.135522	0.892199	1	0.266868	0.790115	1	0.699285	1	-1.0566	1.07867	E	-0.0130179
HF3600	RPL37A	6168	-0.135464	0.892245	1	1.81752	0.0721028	1	5.48735	1	2.09086	-1.61018	E	2.63371
HF9459	PFKP	5214	-0.134827	0.892749	1	-0.657807	0.512159	1	1.56514	1	0.164071	0.359586	E	2.14437
HF2164	RPS19	6223	-0.131083	0.89571	1	-0.814047	0.417533	1	1.96706	1	-1.50837	1.23205	E	-1.54676
HF9055	UBE4A	9354	-0.130147	0.89645	1	0.80655	0.421821	1	1.94497	1	0.996064	-0.336882	E	2.96513
HF1820	BLNK	29760	-0.127468	0.89857	1	2.01297	0.0467788	1	6.33855	1	-2.03397	1.20851	E	-4.13514
HF3817	VIL2	7430	-0.126442	0.899382	1	0.357137	0.721734	1	0.864291	1	0.291304	-0.813906	E	-1.86463
HF6102	HTATSF1	27336	-0.125371	0.90023	1	-1.19411	0.235233	1	3.10457	1	-0.627695	-0.845728	H	-6.68799
HF8109	RAB27A	5873	-0.123877	0.901413	1	-0.512925	0.609124	1	1.19905	1	-1.59171	0.781694	E	-3.43507
HF6001	PLA2G4B	8681	-0.123553	0.90167	1	2.35194	0.0206158	1	7.97041	1	-6.2725	5.41789	D	-1.70734
HF9276	RLF	6018	-0.122795	0.902269	1	0.747266	0.456639	1	1.77341	1	-2.41602	2.44883	E	-0.144508
HF4759	POLE3	54107	-0.119902	0.904561	1	-2.93886	0.00408251	1	11.2027	1	2.79547	-3.89879	C	-4.61851
HF4453	RBM6	10180	-0.119652	0.904759	1	1.22474	0.223523	1	3.19665	1	-4.30729	4.35435	E	-0.0546324
HF10056	EIF1AX	1964	-0.11929	0.905045	1	-1.5384	0.127078	1	4.32544	1	1.78672	-1.81806	E	0.0188342
HF3168	TRIM44	54765	-0.117455	0.9065	1	0.108078	0.914148	1	0.375854	1	-2.29674	0.933709	H	-6.56938
HF5483	NDUFB2	4708	-0.115638	0.907939	1	-1.13123	0.260639	1	2.88239	1	2.8532	-1.61894	B	5.99056
HF8591	CHERP	10523	-0.111187	0.911468	1	-0.35879	0.720501	1	0.841013	1	-2.70961	1.57936	H	-5.39614
HF254	MRPL40	64976	-0.109408	0.912879	1	1.15732	0.24987	1	2.95593	1	4.82448	-2.82308	C	8.89547
HF6031	PDCD2	5134	-0.106641	0.915074	1	0.386721	0.699776	1	0.891491	1	0.764486	-0.394377	E	1.71727
HF2235	GSPT1	2935	-0.103761	0.917359	1	-0.450937	0.653001	1	1.02486	1	2.86836	-2.68299	E	1.14949
HF3533	CLP1	10978	-0.102006	0.918752	1	-0.75006	0.454962	1	1.74456	1	-0.0794682	-0.581546	E	-3.28223
HF6465	COPB2	9276	-0.101694	0.918999	1	2.16542	0.0327099	1	7.00909	1	-5.34367	3.80252	G	-7.15409
HF7244	DPAGT1	1798	-0.101389	0.919242	1	-1.38407	0.169388	1	3.71954	1	5.63849	-3.79109	C	8.27989
HF8603	MORF4L2	9643	-0.101028	0.919528	1	-0.337933	0.736115	1	0.780527	1	0.105826	-0.237183	E	-0.625503
HF7128	HMGA1	3159	-0.0987126	0.921366	1	-0.401184	0.689132	1	0.908438	1	2.84204	-1.82926	B	4.76053
HF8203	PRKCB1	5579	-0.0969566	0.922761	1	2.00944	0.0471582	1	6.26926	1	-4.66298	3.97585	G	-3.40059
HF4813	PGM1	5236	-0.0960309	0.923496	1	0.905733	0.367233	1	2.1627	1	-3.29242	2.73561	E	-2.58852
HF7561	ASMTL	8623	-0.0953566	0.924032	1	1.52935	0.129304	1	4.2492	1	-2.99979	2.93253	E	-0.607167
HF9971	SLAMF1	6504	-0.0953283	0.924054	1	-0.0496753	0.960479	1	0.238615	1	-2.94097	2.38286	E	-2.74272
HF8633	CAPZA2	830	-0.0953232	0.924058	1	-1.63974	0.104171	1	4.6814	1	0.396783	-1.27414	E	-3.81718
HF3247	ITGB3BP	23421	-0.0949969	0.924317	1	0.396152	0.692829	1	0.891345	1	-0.153093	0.409326	E	1.12029
HF2117	WIPF1	7456	-0.0944783	0.924729	1	0.0392052	0.968804	1	0.219894	1	-2.34584	1.08025	H	-5.69229
HF9907	ABR	29	-0.0939993	0.92511	1	1.67858	0.0963245	1	4.83575	1	-0.684352	2.02706	G	5.77052
HF5313	TOMM40	10452	-0.0930878	0.925834	1	-0.760323	0.448833	1	1.75633	1	5.52899	-3.56104	C	8.8865
HF7934	FAM53C	51307	-0.0930107	0.925895	1	-0.214168	0.830848	1	0.524605	1	-5.66558	4.35144	G	-6.9341
HF10419	AKAP11	11215	-0.0912883	0.927264	1	-0.959248	0.339725	1	2.31027	1	-2.91362	1.35034	H	-7.23238
HF3972	MTX2	10651	-0.0908377	0.927622	1	-1.92569	0.0569556	1	5.88123	1	2.64304	-2.69002	E	0.0118422
HF7236	BUB3	9184	-0.0906186	0.927796	1	0.0410391	0.967346	1	0.216286	1	-2.06878	1.08337	H	-4.71666
HF6181	SPAG7	9552	-0.0904084	0.927963	1	2.0187	0.046169	1	6.30042	1	-1.64283	2.06098	E	1.61308
HF3780	EIF3S1	8669	-0.0903646	0.927997	1	-1.44803	0.150707	1	3.93429	1	4.1339	-4.25648	E	-0.158304
HF9610	GALNT1	2589	-0.0887991	0.929242	1	-0.53089	0.59666	1	1.17959	1	3.22434	-3.28542	E	0.0284055
HF3519	RIOK3	8780	-0.08853	0.929455	1	1.74623	0.0838112	1	5.10469	1	-3.95015	3.35126	E	-2.94684
HF10130	PIGL	9487	-0.0880619	0.929827	1	1.43054	0.15565	1	3.8658	1	-2.12486	1.97979	E	-0.80339
HF1230	ECH1	1891	-0.0857095	0.931697	1	1.55617	0.122795	1	4.33597	1	-0.922436	1.16295	E	1.03121
HF4935	C15orf15	51187	-0.0854608	0.931895	1	-1.36256	0.176051	1	3.61504	1	-0.0949448	-1.55771	H	-6.58948
HF9631	CD83	9308	-0.0850273	0.93224	1	1.52262	0.13098	1	4.20576	1	-3.47382	3.14068	E	-1.74424
HF2898	IFNGR2	3460	-0.0840922	0.932983	1	1.48784	0.139908	1	4.07228	1	-2.36892	2.30017	E	-0.560728
HF4810	EIF4ENIF1	56478	-0.0807595	0.935633	1	-1.0032	0.318163	1	2.42345	1	-0.242393	0.779801	E	2.2735
HF3663	LPXN	9404	-0.0806388	0.935729	1	2.75811	0.00690192	1	10.0848	1	-0.319476	1.5085	B	4.76212
HF4299	ZMYND11	10771	-0.0778515	0.937946	1	-1.59022	0.114911	1	4.45531	1	3.06508	-3.06868	E	0.292327
HF5686	PSMD9	5715	-0.0774976	0.938228	1	-1.38327	0.169632	1	3.67577	1	2.01233	-1.67964	E	1.79355
HF7056	PPP1R8	5511	-0.0765947	0.938946	1	-1.31881	0.190215	1	3.4452	1	2.08075	-2.6252	E	-2.26014
HF5185	LAPTM5	7805	-0.0740759	0.94095	1	0.417347	0.67731	1	0.900982	1	-1.26675	1.35624	E	0.341581
HF220	MGST3	4259	-0.072886	0.941897	1	0.927307	0.355978	1	2.18549	1	0.213225	-0.25341	E	-0.155911
HF2729	SUPT6H	6830	-0.0720503	0.942562	1	0.771407	0.442267	1	1.74999	1	-1.77155	2.11492	E	1.70929
HF5153	RNF14	9604	-0.0711716	0.943261	1	-0.875877	0.383175	1	2.03535	1	-0.880895	-0.886662	H	-7.11552
HF3239	BAT2	7916	-0.0697102	0.944424	1	0.600043	0.549821	1	1.31068	1	4.79316	-1.61324	B	13.9381
HF1500	MAD2L1	4085	-0.0692225	0.944813	1	-0.11243	0.910706	1	0.300609	1	-3.46142	1.03139	H	-11.5357
HF407	LOC645086	645086	-0.0687939	0.945154	1	-0.0898789	0.928561	1	0.261053	1	0.246392	-1.72776	H	-6.88757
HF5532	RAPGEF2	9693	-0.0656532	0.947654	1	0.739553	0.461287	1	1.655	1	-1.84174	1.50045	E	-1.71613
HF8233	HK1	3098	-0.0655486	0.947737	1	-0.455182	0.649955	1	0.969059	1	0.54968	0.264595	E	3.66183
HF623	NUCB1	4924	-0.0651022	0.948093	1	-0.255619	0.798765	1	0.555984	1	0.295903	0.538798	E	3.97585
HF3148	USP4	7375	-0.0641857	0.948822	1	0.520767	0.603669	1	1.11453	1	-0.584337	0.50196	E	-0.449054
HF7734	SQRDL	58472	-0.0632761	0.949547	1	-1.03565	0.302838	1	2.49266	1	3.35141	-2.9193	E	2.14794
HF3336	RACGAP1	29127	-0.0624257	0.950224	1	0.402708	0.688014	1	0.850007	1	-2.92745	0.985074	H	-9.15453
HF6675	ADSL	158	-0.0619538	0.9506	1	-0.827133	0.410112	1	1.88398	1	5.1809	-3.48789	C	7.77663
HF8145	ZMYND8	23613	-0.0573443	0.954271	1	1.11413	0.267867	1	2.72814	1	-4.84035	4.79021	E	-0.280683
HF8569	TAF11	6882	-0.0544885	0.956546	1	1.58901	0.115183	1	4.41131	1	-4.557	3.31525	G	-5.90867
HF6580	C12orf4	57102	-0.0541863	0.956787	1	0.62591	0.532786	1	1.34762	1	0.614407	-0.789921	E	-0.714831
HF5423	HNRPH2	3188	-0.0513188	0.959071	1	-0.0776043	0.938296	1	0.210958	1	-3.85717	1.5473	H	-10.7781
HF2488	CNTD1	8678	-0.05053	0.9597	1	0.605902	0.545939	1	1.29276	1	-2.99628	1.11591	H	-7.92365
HF6020	COPS5	10987	-0.0499075	0.960196	1	-0.807243	0.421424	1	1.80947	1	2.88492	-3.47727	E	-2.68393
HF1160	RBM3	5935	-0.0484633	0.961347	1	0.386256	0.700119	1	0.791849	1	-0.569161	-1.16966	H	-6.98838
HF10371	H3F3B	3021	-0.0482111	0.961548	1	-3.33662	0.00118768	1	13.5499	1	4.18909	-4.1861	E	0.428505
HF9826	PCGF3	10336	-0.048092	0.961643	1	0.969151	0.334785	1	2.26676	1	-2.58117	3.22668	E	2.97402
HF6233	UBL5	59286	-0.0460843	0.963243	1	-1.28868	0.200453	1	3.28925	1	3.55628	-2.1324	C	6.2321
HF9686	TPD52	7163	-0.0454985	0.96371	1	-0.45552	0.649713	1	0.936378	1	-1.68151	0.299413	H	-6.24627
HF8374	SCFD1	23256	-0.0445344	0.964478	1	1.123	0.264099	1	2.7352	1	-2.6523	0.964639	H	-7.34651
HF4940	PIGC	5279	-0.0441123	0.964815	1	0.0945106	0.924891	1	0.227797	1	0.0753118	0.356341	E	2.08027
HF8884	GGH	8836	-0.043902	0.964983	1	-1.28422	0.202004	1	3.27023	1	1.8694	-2.9149	C	-4.60199
HF6540	SFRS5	6430	-0.0423495	0.96622	1	0.0982993	0.921889	1	0.231387	1	-2.27051	2.59452	E	1.28589
HF1308	COX17	10063	-0.0399709	0.968116	1	0.318537	0.750736	1	0.63821	1	1.26254	-0.419415	E	3.66971
HF7960	IL2RB	3560	-0.0386963	0.969133	1	-1.38781	0.16825	1	3.62732	1	2.01975	-2.11231	E	-0.274626
HF2472	LGALS3	3958	-0.0381217	0.969591	1	0.18148	0.856354	1	0.371905	1	0.226223	-0.275106	E	-0.198027
HF1105	GTPBP4	23560	-0.0375559	0.970042	1	0.552443	0.581866	1	1.14386	1	-0.244704	-0.695038	E	-4.40654
HF3892	HS2ST1	9653	-0.0373537	0.970203	1	0.13519	0.892731	1	0.28744	1	-3.88891	1.78177	H	-8.77623
HF3517	RAD21	5885	-0.0348531	0.972197	1	0.719323	0.473603	1	1.55116	1	-3.05851	1.12114	H	-9.19681
HF1534	IVNS1ABP	10625	-0.0334501	0.973316	1	1.98293	0.0500909	1	6.04193	1	-3.66828	3.34619	E	-1.82235
HF1023	UCP2	7351	-0.0250237	0.980036	1	2.46652	0.0153266	1	8.39666	1	-3.56552	4.37323	G	3.32831
HF10127	DGKA	1606	-0.0235275	0.981229	1	1.01508	0.312492	1	2.36425	1	-2.97702	3.51982	E	2.32268
HF5121	TNF	7124	-0.0233737	0.981352	1	1.24463	0.21615	1	3.10121	1	-1.28263	2.05914	E	3.72638
HF5662	MDH1	4190	-0.0230516	0.981609	1	-1.7812	0.0778858	1	5.14215	1	1.13854	-1.16878	E	-0.000563477
HF618	RERE	473	-0.0229237	0.981711	1	1.13238	0.260156	1	2.72986	1	-2.1426	2.47651	E	1.32962
HF3833	ITSN2	50618	-0.0224541	0.982086	1	1.1057	0.271482	1	2.64387	1	-4.1636	4.16315	E	-0.388403
HF2746	SNRPEL1	6635	-0.0206947	0.983489	1	-0.947606	0.345592	1	2.15829	1	-0.601691	-0.617598	H	-5.93393
HF1672	MX2	4600	-0.020525	0.983625	1	0.200021	0.841866	1	0.37729	1	0.435596	0.207058	E	2.91984
HF7370	NUSAP1	51203	-0.0202895	0.983812	1	0.14325	0.886379	1	0.273862	1	0.363717	-0.284584	E	0.369806
HF9350	SAFB	6294	-0.019483	0.984456	1	-0.638518	0.524581	1	1.32164	1	7.51082	-3.97069	C	14.5259
HF2391	TMEM11	8834	-0.016034	0.987207	1	-0.935388	0.351819	1	2.11503	1	3.76175	-2.49956	C	6.14306
HF2614	MEN1	4221	-0.0141815	0.988685	1	-1.34608	0.18129	1	3.43807	1	2.16171	-1.07185	B	5.39547
HF2285	DFNA5	1687	-0.0124476	0.990068	1	0.385212	0.70089	1	0.73077	1	-2.27317	2.09929	E	-0.997334
HF873	COMT	1312	-0.0121691	0.990291	1	0.115393	0.908363	1	0.211736	1	6.58049	-5.15324	C	7.20405
HF4314	TLK1	9874	-0.011758	0.990619	1	0.588658	0.557405	1	1.18778	1	-5.0341	3.22234	G	-8.58206
HF4531	UVRAG	7405	-0.0112213	0.991047	1	-0.244121	0.807632	1	0.445284	1	-0.827387	1.16434	E	1.47059
HF3096	CXCR4	7852	-0.0108596	0.991335	1	1.08689	0.279671	1	2.56569	1	-1.33739	0.879796	E	-2.15826
HF3477	ANXA2	302	-0.00470203	0.996248	1	-0.0820553	0.934765	1	0.142437	1	2.60613	-2.09384	E	2.60684
HF7423	AKAP9	10142	-0.00361164	0.997118	1	0.742181	0.4597	1	1.56013	1	-4.92683	4.48547	E	-2.01579
HF3426	G3BP1	10146	-0.00324372	0.997412	1	-0.42177	0.67409	1	0.793967	1	1.833	-1.93936	E	-0.356005
HF9651	PCF11	51585	-0.00294779	0.997648	1	-0.680337	0.497848	1	1.39963	1	0.181854	0.258226	E	1.91544
HF9377	EIF3S7	8664	0.00139549	0.998887	1	1.03005	0.305448	1	2.37418	1	0.731223	-0.270307	E	1.98876
HF555	MALT1	10892	0.00198752	0.998414	1	-0.577905	0.564614	1	1.1464	1	-0.841266	0.591951	E	-1.15299
HF4485	C11orf58	10944	0.00366948	0.997072	1	-1.08563	0.280228	1	2.55017	1	-0.876931	-0.858744	H	-8.17528
HF1151	GLRX	2745	0.00599534	0.995216	1	-0.63012	0.530039	1	1.2792	1	1.48002	-1.19986	E	1.44624
HF1400	C1orf41	51668	0.00667839	0.994671	1	-0.310952	0.756478	1	0.56885	1	2.35187	-2.65184	E	-1.31891
HF2467	IMPDH2	3615	0.0082507	0.993417	1	-0.278111	0.781495	1	0.506302	1	4.84759	-3.47446	C	5.70744
HF2545	AMPD2	271	0.00837058	0.993321	1	1.88053	0.0629167	1	5.54529	1	-0.870442	2.19141	G	5.61626
HF7220	PPP6C	5537	0.00866873	0.993083	1	-1.1319	0.260356	1	2.70529	1	1.94094	-1.97403	E	0.0415204
HF988	ZNF638	27332	0.0106	0.991543	1	1.40545	0.162956	1	3.64554	1	-0.788599	1.66826	E	4.08551
HF6111	FPGS	2356	0.0122961	0.990189	1	-1.39895	0.164892	1	3.62464	1	2.78346	-1.4585	B	6.79268
HF6159	CST3	1471	0.0148063	0.988187	1	0.716669	0.475232	1	1.51167	1	2.90775	-1.28169	B	7.55159
HF10527	RAB13	5872	0.0190735	0.984782	1	3.02396	0.00316315	1	11.543	1	-2.0746	3.12689	G	4.3808
HF4891	STARD7	56910	0.0209302	0.983301	1	-1.9459	0.0544461	1	5.85477	1	3.93224	-2.83537	C	5.2935
HF4831	PPP3CB	5532	0.02175	0.982647	1	-0.106565	0.915345	1	0.211918	1	-2.76848	2.07342	E	-3.38101
HF4265	IL16	3603	0.0247599	0.980246	1	1.15995	0.248804	1	2.82208	1	-3.86971	2.96967	G	-4.15035
HF7256	SEPW1	6415	0.024809	0.980207	1	-0.831586	0.407604	1	1.8349	1	-1.53633	1.79419	E	1.12491
HF3157	LGTN	1939	0.0257039	0.979493	1	0.432413	0.666363	1	0.85328	1	-1.14151	1.38694	E	1.07416
HF4800	STAT6	6778	0.0268074	0.978613	1	0.380497	0.704375	1	0.744125	1	-2.34205	3.21787	G	3.61615
HF160	STAT3	6774	0.0274694	0.978085	1	0.599675	0.550066	1	1.23975	1	-1.66853	0.744808	E	-4.11175
HF9140	TSC1	7248	0.0282621	0.977453	1	0.749887	0.455066	1	1.62024	1	-2.80241	3.04503	E	0.961919
HF8893	MYO5A	4644	0.0290124	0.976855	1	0.0880985	0.929973	1	0.192034	1	-1.02682	0.053277	E	-4.0959
HF2899	ERGIC3	51614	0.0303582	0.975781	1	-1.00083	0.3193	1	2.33228	1	-0.212218	-0.818323	E	-3.68644
HF9553	PMS1	5378	0.0317646	0.97466	1	0.0986257	0.921631	1	0.214555	1	-1.07335	0.821688	E	-1.29795
HF7385	POLR3G	10622	0.0342889	0.972647	1	-2.49882	0.0140731	1	8.58244	1	3.6941	-3.4588	E	1.36395
HF7722	DIABLO	56616	0.0367862	0.970656	1	-1.88574	0.0622038	1	5.61425	1	-0.507853	-0.125704	E	-2.85014
HF9308	LOC730740	730740	0.0376399	0.969975	1	2.19838	0.030205	1	7.06047	1	-3.51403	2.53568	G	-4.43357
HF8979	TXNL1	9352	0.0383322	0.969423	1	0.725698	0.469702	1	1.57342	1	0.734949	-0.301997	E	2.04686
HF6684	ITGB7	3695	0.0385914	0.969216	1	-0.195587	0.845327	1	0.3986	1	2.6426	-1.93459	E	3.31632
HF10172	CDC23	8697	0.0386821	0.969144	1	0.284672	0.776478	1	0.568658	1	-1.9459	0.766777	H	-5.55371
HF9328	ALKBH1	8846	0.0424274	0.966158	1	-1.64567	0.102939	1	4.61609	1	1.04076	-1.37666	E	-1.26508
HF7006	CTDSP2	10106	0.0426972	0.965943	1	-0.152378	0.879193	1	0.326804	1	-1.42037	1.36513	E	-0.410714
HF5554	PRPSAP2	5636	0.0434475	0.965345	1	0.308643	0.758229	1	0.62408	1	-3.71738	2.74402	G	-4.83652
HF6662	HDGF	3068	0.0462938	0.963076	1	-1.39519	0.16602	1	3.66654	1	6.69273	-4.8903	C	8.11749
HF7506	MYST3	7994	0.0479358	0.961767	1	-1.34175	0.182685	1	3.47795	1	-6.08106	3.48968	G	-10.5926
HF2099	ARNT	405	0.0491253	0.960819	1	0.649909	0.517226	1	1.39849	1	-2.43015	1.60042	E	-4.37092
HF9597	YWHAQ	10971	0.0507923	0.959491	1	0.662552	0.509127	1	1.43282	1	-0.813434	-1.06502	H	-8.04672
HF4123	TJP2	9414	0.0528519	0.95785	1	1.41799	0.159271	1	3.76043	1	-0.357016	0.151605	E	-0.934363
HF8460	BCL2A1	597	0.0535434	0.957299	1	0.602776	0.548009	1	1.29021	1	-2.46797	1.36358	H	-4.64769
HF3866	NUP98	4928	0.0542731	0.956718	1	-1.75512	0.0822702	1	5.08399	1	2.39869	-2.40557	E	0.226541
HF1998	ATP2B1	490	0.0562166	0.955169	1	-0.0711004	0.943458	1	0.208139	1	-3.01779	1.09041	H	-8.68917
HF7966	PRCP	5547	0.0565851	0.954876	1	1.48708	0.140109	1	4.02301	1	-2.07059	1.78657	E	-1.44218
HF9656	CNOT8	9337	0.0573411	0.954273	1	-1.51822	0.132082	1	4.14228	1	-1.40785	-0.168115	H	-6.53148
HF1017	RCN1	731899	0.058161	0.95362	1	0.575169	0.566456	1	1.23169	1	-0.856997	1.82994	E	4.26263
HF3837	ACP1	52	0.0581921	0.953596	1	-0.485101	0.628655	1	1.02338	1	-3.52736	2.48493	G	-4.90062
HF4418	SPIB	6689	0.0588113	0.953102	1	0.989861	0.324608	1	2.34634	1	-2.63494	2.40994	E	-1.28805
HF2606	USP3	9960	0.0595772	0.952492	1	0.856459	0.393771	1	1.96132	1	-2.73233	2.47892	E	-1.35381
HF9086	UQCRQ	27089	0.0599327	0.952209	1	-0.784715	0.434457	1	1.76526	1	3.66453	-1.99505	C	6.75237
HF6347	CYCS	54205	0.0677228	0.946006	1	-0.6234	0.534427	1	1.36413	1	-0.592377	-0.517631	H	-4.81468
HF2832	CDC5L	988	0.0679917	0.945792	1	-0.233611	0.81576	1	0.518735	1	2.93336	-3.03212	E	-0.135891
HF9766	SH2B3	10019	0.06825	0.945587	1	-0.3214	0.748572	1	0.691076	1	-3.73877	2.76047	G	-4.70692
HF4270	CXYorf3	8227	0.069166	0.944857	1	1.4665	0.14562	1	3.96695	1	-6.04165	5.74467	D	-1.73566
HF377	EPS15L1	58513	0.0697192	0.944417	1	0.468118	0.640709	1	1.00473	1	-2.66219	2.75142	E	0.576656
HF3124	SORD	6652	0.0703581	0.943909	1	-1.4765	0.14292	1	4.0064	1	0.71047	-0.489268	E	1.07082
HF2495	SLC20A1	6574	0.0718584	0.942715	1	-2.233	0.0277561	1	7.28658	1	0.618559	-0.277169	E	1.57824
HF8606	PCBP2	648368	0.0720308	0.942577	1	0.278187	0.781438	1	0.611514	1	-0.375485	-0.176134	E	-2.53911
HF8171	UIMC1	51720	0.0734121	0.941478	1	0.250605	0.802628	1	0.560335	1	-0.743464	1.4396	E	2.91945
HF6394	SON	6651	0.0736767	0.941268	1	-0.0451618	0.964068	1	0.194243	1	-3.54877	1.66206	H	-8.85938
HF4143	TMEM147	10430	0.0767474	0.938825	1	-1.58775	0.115468	1	4.44378	1	4.52327	-3.82959	C	3.25456
HF7868	ERBB2IP	55914	0.077387	0.938316	1	1.31793	0.190508	1	3.44346	1	-6.18736	3.74884	G	-10.7366
HF10456	UBQLN2	29978	0.0795047	0.936631	1	-0.362592	0.717667	1	0.79443	1	-3.55469	1.36882	H	-10.0878
HF10018	EIF3S12	27335	0.0795653	0.936583	1	0.888961	0.376136	1	2.08664	1	1.05988	-1.23605	E	-0.696466
HF3850	LMO4	8543	0.0797345	0.936448	1	-0.768729	0.443848	1	1.75587	1	2.18326	-1.67092	E	2.41824
HF7831	RGS10	6001	0.0822084	0.934481	1	1.33531	0.184776	1	3.51274	1	-2.40735	2.42269	E	-0.179584
HF194	SELT	51714	0.0822188	0.934473	1	-1.65327	0.101381	1	4.71329	1	2.9554	-3.39769	E	-1.65729
HF7952	TIMM17A	10440	0.0828903	0.933939	1	-0.250565	0.80266	1	0.576338	1	2.03073	-1.93014	E	0.673796
HF4470	NDUFC2	4718	0.0842426	0.932864	1	-1.13522	0.258968	1	2.84109	1	1.47296	-2.18178	E	-3.43637
HF923	PNN	5411	0.0869946	0.930676	1	-2.04223	0.0437345	1	6.40292	1	2.88223	-2.43022	E	2.37014
HF2374	STK17A	9263	0.0874077	0.930347	1	1.24476	0.216101	1	3.20841	1	-3.53527	1.25805	H	-9.629
HF8094	ASCC3L1	23020	0.0880776	0.929815	1	0.0279137	0.977786	1	0.190468	1	-1.46756	1.16595	E	-1.45083
HF174	MFNG	4242	0.0887568	0.929275	1	-0.934574	0.352237	1	2.2336	1	2.74352	-1.76405	B	4.64391
HF2432	MKNK2	2872	0.0888459	0.929204	1	4.09099	8.65103e-05	0.082	18.8573	1	-6.19443	6.33928	D	-0.0808343
HF9084	VPS72	6944	0.089476	0.928704	1	-0.478921	0.63303	1	1.06241	1	0.109665	0.204828	E	1.52136
HF5286	SNRPG	6637	0.0913171	0.927241	1	-1.25773	0.211389	1	3.2592	1	5.2672	-4.27357	C	4.0795
HF1783	EPRS	2058	0.0922783	0.926477	1	-0.0500843	0.960154	1	0.234055	1	1.80914	-1.3617	E	2.11066
HF7764	EIF2S2	8894	0.093218	0.92573	1	-0.0584224	0.953528	1	0.249518	1	0.0992336	-0.659954	E	-2.61993
HF8360	EIF4E2	9470	0.0938981	0.92519	1	0.678162	0.49922	1	1.54493	1	5.61238	-3.05137	C	10.4917
HF5536	CFDP1	10428	0.0949883	0.924324	1	0.531283	0.596389	1	1.19111	1	-1.49418	2.00508	E	1.98992
HF6710	SF1	7536	0.0950918	0.924242	1	-1.09596	0.275701	1	2.73444	1	1.59555	-1.05863	E	2.78828
HF9809	PPP1CB	5500	0.0965551	0.92308	1	1.77744	0.0785059	1	5.24924	1	-4.75133	2.52769	G	-10.6034
HF713	CLDND1	56650	0.100372	0.920049	1	-0.408304	0.683915	1	0.9265	1	-1.09832	-0.819644	H	-7.73638
HF341	SF3A3	10946	0.101049	0.919511	1	-0.131602	0.895561	1	0.388436	1	2.43562	-1.13754	B	5.67871
HF4544	SOX4	6659	0.104923	0.916437	1	-0.392649	0.695406	1	0.901044	1	-2.80782	1.50062	H	-5.89941
HF3419	MAPKAPK2	9261	0.106606	0.915101	1	1.10006	0.273919	1	2.76729	1	-1.9688	2.70491	E	3.45726
HF2385	RAD17	5884	0.107456	0.914427	1	0.434546	0.664819	1	0.995396	1	-4.88851	2.88577	G	-9.49749
HF7195	TMEM50A	23585	0.110429	0.912069	1	-0.312753	0.755113	1	0.745854	1	3.7562	-2.60581	C	5.26833
HF8567	ZFAND5	7763	0.110433	0.912066	1	0.513433	0.60877	1	1.17672	1	-4.36582	3.02071	G	-6.06565
HF3192	RPS19	728953	0.112553	0.910385	1	0.855052	0.394546	1	2.04781	1	-0.581734	0.650756	E	0.295239
HF839	LRCH4	4034	0.115385	0.90814	1	0.00148302	0.99882	1	0.195075	1	5.35774	-2.48526	C	12.3103
HF6738	STK25	10494	0.117382	0.906558	1	-1.57409	0.118593	1	4.46032	1	-0.299357	0.937072	E	2.98216
HF5755	BIN3	55909	0.119733	0.904694	1	0.275836	0.783238	1	0.688954	1	0.270832	0.53389	E	3.69892
HF9249	TBPL1	9519	0.120524	0.904068	1	-0.715587	0.475897	1	1.68681	1	3.05597	-3.1783	E	-0.213108
HF4611	CEBPB	1051	0.121132	0.903587	1	-1.97305	0.0512233	1	6.14589	1	0.785893	-0.0768303	E	3.37119
HF1306	PCQAP	51586	0.123189	0.901958	1	-0.26129	0.794401	1	0.66671	1	-0.716753	1.01376	E	1.27747
HF3510	SIRT3	23410	0.125112	0.900435	1	2.50736	0.0137575	1	8.7821	1	0.0569112	1.17824	B	5.04218
HF1413	TBCE	6905	0.126741	0.899145	1	-1.90155	0.0600798	1	5.83678	1	3.23518	-3.17161	E	0.522863
HF2365	LSM6	11157	0.127189	0.89879	1	-0.403214	0.687643	1	0.962382	1	0.263037	-0.780877	E	-2.41517
HF1637	PPP2R2A	5520	0.127957	0.898183	1	-0.54106	0.589658	1	1.27119	1	1.46053	-1.48809	E	0.0584927
HF7111	PNMA1	9240	0.129271	0.897143	1	1.43495	0.154391	1	3.95362	1	-2.77819	2.30532	E	-2.50915
HF5075	LSM2	57819	0.138194	0.890087	1	-0.779154	0.437711	1	1.88526	1	4.22815	-3.26923	C	4.38084
HF9297	PEX16	9409	0.138406	0.889919	1	2.17424	0.0320223	1	7.11589	1	-1.47524	1.87089	E	1.41749
HF9931	TM9SF3	56889	0.140816	0.888016	1	-0.105847	0.915913	1	0.413199	1	-2.1427	0.346112	H	-8.05168
HF4142	TIMM8B	26521	0.144687	0.884958	1	-0.699505	0.485845	1	1.68816	1	4.17508	-2.77947	C	6.07284
HF10285	SEC24B	10427	0.144897	0.884792	1	-1.85321	0.0667716	1	5.65776	1	-4.70655	1.56028	H	-13.5215
HF5285	BNIP3L	665	0.145089	0.884641	1	1.25347	0.212928	1	3.33875	1	-3.026	3.00361	E	-0.426327
HF799	MYST4	23522	0.147386	0.882827	1	0.509441	0.611555	1	1.23275	1	-4.06098	3.16299	G	-4.3194
HF1269	C1D	10438	0.147739	0.882549	1	-1.18533	0.23867	1	3.11523	1	-3.57761	0.659394	H	-13.0983
HF816	LOC100037417	1652	0.158784	0.873839	1	-0.941102	0.348898	1	2.37567	1	1.1294	-0.633582	E	2.16349
HF5340	ZMAT3	64393	0.159204	0.873508	1	1.58806	0.115398	1	4.58922	1	-5.08397	3.64639	G	-6.66748
HF3340	EHD1	10938	0.162324	0.871051	1	-0.602304	0.548322	1	1.4779	1	-1.74924	0.390755	H	-6.15534
HF1167	RPS28	650788	0.162815	0.870664	1	3.40918	0.000937448	0.928	14.2217	1	-4.77691	4.64721	D	-1.06491
HF4816	SMARCC2	6601	0.163393	0.870209	1	2.26919	0.0253828	1	7.62541	1	-4.39225	4.44254	E	-0.116251
HF5845	MAP3K5	4217	0.164548	0.8693	1	1.16847	0.245368	1	3.09013	1	-5.80801	3.96116	G	-8.54497
HF8280	ATP6V0E2	155066	0.165309	0.8687	1	-0.916918	0.36137	1	2.31722	1	1.23856	0.0396056	B	5.65946
HF6976	ANXA4	307	0.167886	0.866673	1	0.571387	0.569007	1	1.41391	1	-1.52016	1.01965	E	-2.52224
HF9208	EIF3S10	8661	0.170746	0.864424	1	-0.66836	0.505428	1	1.65608	1	-5.50837	2.08432	G	-15.462
HF682	CTSO	1519	0.173125	0.862554	1	1.80109	0.0746724	1	5.48501	1	-3.08365	2.49138	E	-2.70717
HF1173	PHC1	653441	0.173886	0.861955	1	-0.408478	0.683788	1	1.05732	1	1.84838	-2.43427	E	-2.62354
HF928	PCBP2	5094	0.174399	0.861552	1	-0.708736	0.480121	1	1.76548	1	0.282445	-0.547171	E	-1.1428
HF619	METTL3	56339	0.174448	0.861513	1	0.399566	0.69032	1	1.03933	1	-2.87268	3.127	E	0.867918
HF6816	CD81	975	0.176659	0.859776	1	0.153137	0.878596	1	0.561027	1	-0.630433	0.326923	E	-1.58127
HF7568	SNN	8303	0.177274	0.859293	1	1.22992	0.221585	1	3.31719	1	-4.08917	3.82436	E	-1.54852
HF10326	TRAFD1	10906	0.178009	0.858716	1	1.59788	0.113193	1	4.66196	1	-2.65187	3.27119	E	2.47479
HF8474	CUGBP2	10659	0.179367	0.85765	1	-0.492809	0.623217	1	1.25284	1	1.35875	-2.28649	E	-3.9035
HF5311	TLOC1	7095	0.180175	0.857015	1	-0.88373	0.378941	1	2.24935	1	-0.29393	-0.774544	E	-4.59225
HF716	SP140	11262	0.182332	0.855322	1	0.829392	0.408839	1	2.10142	1	1.04921	0.140945	B	5.33672
HF5670	CLIC4	25932	0.183672	0.854271	1	-0.946723	0.34604	1	2.43742	1	1.82366	-2.70057	E	-3.35004
HF10379	CRSP3	9439	0.18926	0.849889	1	0.732455	0.465587	1	1.85421	1	-4.72995	3.65576	G	-5.08913
HF3200	GTF2B	2959	0.194179	0.846036	1	-1.36755	0.174489	1	3.82617	1	1.57418	-1.44155	E	0.747731
HF5220	HSP90B1	7184	0.194292	0.845948	1	0.384018	0.701773	1	1.04289	1	-0.718641	0.133018	E	-2.57281
HF8524	MIF	4282	0.196795	0.843988	1	0.583399	0.560925	1	1.49557	1	-2.51666	2.3675	E	-0.945985
HF8459	PSMB5	5693	0.197829	0.843179	1	0.358987	0.720354	1	0.997178	1	3.10849	-2.09916	C	4.87655
HF7013	GOLGA7	51125	0.198131	0.842943	1	1.80182	0.0745571	1	5.53409	1	-1.22197	1.02764	E	-1.047
HF7383	PPAN	56342	0.198701	0.842497	1	-0.865051	0.389061	1	2.23081	1	5.09082	-3.17188	C	8.57884
HF8618	DCTD	1635	0.198768	0.842444	1	-0.575161	0.566462	1	1.47959	1	-1.6953	1.0809	E	-2.64989
HF773	MAML1	9794	0.200124	0.841384	1	0.209723	0.834307	1	0.707724	1	-4.88323	4.03351	G	-3.8269
HF1064	MMD	23531	0.201378	0.840403	1	-0.799253	0.426019	1	2.05429	1	-0.438631	0.878436	E	2.00747
HF1319	CCL22	6367	0.203775	0.838529	1	2.48612	0.0145549	1	8.81187	1	-3.40052	3.33074	E	-0.686537
HF3801	PXMP3	5828	0.204831	0.837704	1	0.00892047	0.9929	1	0.368431	1	-0.296682	-1.17006	H	-5.46725
HF2763	RAP2B	5912	0.205221	0.8374	1	0.689161	0.492302	1	1.77223	1	-0.685412	0.0770137	E	-3.00109
HF6952	CASP3	836	0.205461	0.837212	1	0.347739	0.72876	1	0.988179	1	-0.388539	0.171201	E	-1.02558
HF4738	ELF2	1998	0.207062	0.835961	1	-1.27728	0.204434	1	3.53337	1	-3.13982	2.45105	E	-3.45629
HF7463	RPA2	6118	0.20708	0.835948	1	-2.15837	0.0332683	1	7.16468	1	0.413133	-1.94343	H	-5.87266
HF596	JTB	10899	0.208903	0.834524	1	-0.464665	0.643172	1	1.24448	1	-2.74447	1.37262	H	-5.93644
HF8273	NEDD8	4738	0.208942	0.834494	1	-0.0288541	0.977038	1	0.40832	1	1.03597	-0.742424	E	1.43469
HF1831	PRKAG1	5571	0.20942	0.83412	1	-0.474495	0.636171	1	1.26733	1	2.05365	-1.79814	E	1.33435
HF7123	ARMET	7873	0.210245	0.833477	1	-0.346694	0.729543	1	0.994974	1	2.38461	-1.81551	E	2.85982
HF5119	RUNX3	864	0.210306	0.833429	1	-0.334764	0.738497	1	0.97069	1	1.93677	-1.1178	E	3.58679
HF612	ZDHHC3	51304	0.210492	0.833284	1	-0.735475	0.463755	1	1.90156	1	1.34652	-2.11488	E	-3.37748
HF9181	EEF1E1	9521	0.210919	0.832951	1	-2.06175	0.0417992	1	6.71532	1	4.07449	-3.92654	E	1.01878
HF2331	IGF2R	3482	0.21257	0.831662	1	0.661195	0.509993	1	1.71538	1	-3.07745	2.6666	E	-2.31511
HF7607	COG2	22796	0.212598	0.831641	1	-1.94648	0.0543751	1	6.19241	1	2.62759	-2.33494	E	1.65061
HF3312	COX5A	9377	0.213449	0.830977	1	2.33384	0.0215848	1	8.04184	1	-1.83211	1.58837	E	-1.22527
HF7517	ATXN10	25814	0.215019	0.829752	1	0.344311	0.731328	1	0.999042	1	-1.13444	0.49938	E	-2.68912
HF8520	YME1L1	10730	0.21545	0.829416	1	1.9657	0.0520791	1	6.28405	1	-4.37595	2.12731	G	-9.94934
HF9106	GSTO1	9446	0.216222	0.828815	1	0.502722	0.616254	1	1.34371	1	3.76358	-1.83974	B	9.45571
HF5703	ADA	100	0.218204	0.82727	1	0.157325	0.875302	1	0.64562	1	-1.78447	2.08599	E	1.38954
HF7624	RSRC2	65117	0.218599	0.826962	1	0.561538	0.575675	1	1.48442	1	-2.42573	1.98724	E	-1.99959
HF1885	ETFA	2108	0.21886	0.826759	1	-0.464944	0.642972	1	1.26379	1	-0.980541	-0.269798	H	-5.5878
HF1909	FAM50A	9130	0.219084	0.826585	1	-0.870791	0.385933	1	2.28509	1	1.44107	0.205489	B	7.5735
HF6364	ZFP106	64397	0.219833	0.826001	1	1.36436	0.175487	1	3.86269	1	-1.47065	1.23224	E	-1.30485
HF342	TIAF1	9220	0.221695	0.824551	1	-0.290047	0.772375	1	0.902403	1	0.036264	0.730442	E	3.52202
HF8773	DEGS1	8560	0.222991	0.823543	1	2.9352	0.0041271	1	11.3686	1	-2.67935	2.11918	E	-2.51523
HF653	CD74	972	0.224537	0.822339	1	1.98242	0.0501485	1	6.37674	1	-2.825	2.03188	E	-3.63701
HF3279	CDK5RAP3	80279	0.224582	0.822305	1	1.7001	0.09219	1	5.1591	1	-2.61375	3.80715	G	5.08311
HF5398	REPIN1	29803	0.227506	0.82003	1	2.6294	0.00989023	1	9.62924	1	-3.25658	3.1929	E	-0.551141
HF9607	DUS1L	64118	0.227957	0.81968	1	-0.380997	0.704005	1	1.09962	1	4.30719	-2.35899	C	8.64813
HF4066	ISG20	3669	0.229114	0.81878	1	0.108986	0.91343	1	0.580976	1	3.37337	-2.5758	C	3.98999
HF3506	NXF1	10482	0.229985	0.818104	1	-0.817291	0.415686	1	2.15718	1	0.41567	0.20541	E	2.99626
HF4796	DUSP2	1844	0.233025	0.815742	1	1.75776	0.0818173	1	5.41385	1	-2.7971	3.21746	E	1.64298
HF2659	INSIG1	3638	0.233533	0.815347	1	2.19145	0.030717	1	7.37416	1	-4.91164	5.66019	G	2.62787
HF9402	CLPX	10845	0.234702	0.81444	1	1.10637	0.271195	1	3.02034	1	-4.77385	2.03299	G	-12.0168
HF6061	RBBP4	648695	0.237978	0.811898	1	-1.35381	0.178819	1	3.85953	1	3.77128	-3.425	E	1.62376
HF2246	TMEM111	55831	0.2381	0.811803	1	0.72028	0.473016	1	1.91425	1	1.9731	-1.48914	E	2.31003
HF9163	HDAC6	10013	0.23849	0.811501	1	-0.00647933	0.994843	1	0.428079	1	-1.13049	1.65317	E	2.2408
HF7475	PPP3CC	5533	0.238817	0.811248	1	1.46498	0.146032	1	4.26623	1	-0.931557	0.466326	E	-2.34692
HF2840	GTF2H1	2965	0.239418	0.810781	1	-1.3827	0.169808	1	3.96569	1	0.452629	-0.576824	E	-0.487471
HF4663	RNF4	6047	0.240819	0.809696	1	-1.03458	0.303338	1	2.80801	1	0.307257	-0.039588	E	1.30519
HF8579	CETN3	1070	0.242332	0.808523	1	-0.574502	0.566906	1	1.56022	1	-2.75922	0.931688	H	-7.68725
HF4093	EIF2B2	8892	0.24285	0.808122	1	-1.34384	0.182012	1	3.83345	1	3.27755	-2.78712	E	2.37709
HF10355	MAGED1	9500	0.24325	0.807812	1	1.90589	0.059508	1	6.07014	1	-2.59837	2.87712	E	0.939128
HF2906	IRAK1	3654	0.243255	0.807808	1	-0.942454	0.348209	1	2.53677	1	3.4109	-2.40833	C	4.63588
HF1516	SSNA1	8636	0.243625	0.807521	1	-1.30907	0.193482	1	3.71272	1	5.35637	-3.69956	C	6.44373
HF4609	HIF1A	3091	0.244564	0.806794	1	-0.243391	0.808196	1	0.855275	1	-2.92569	1.64511	H	-5.51002
HF4996	ATP5O	539	0.244702	0.806687	1	-0.342593	0.732616	1	1.0519	1	1.16422	-0.779152	E	1.72806
HF3449	B2M	567	0.245582	0.806006	1	1.671	0.097818	1	5.08062	1	-2.17441	1.98151	E	-1.12379
HF9524	TPT1	7178	0.246423	0.805355	1	0.256853	0.797815	1	0.884704	1	-1.72083	0.498912	H	-5.26459
HF4309	WARS	7453	0.247307	0.804671	1	-0.163164	0.870716	1	0.711524	1	1.84802	-0.554585	B	6.36036
HF5139	CIRBP	1153	0.250246	0.802397	1	1.48864	0.139698	1	4.37684	1	-3.83159	3.69577	E	-0.940649
HF3913	PREB	10113	0.251493	0.801433	1	-2.68341	0.00851691	1	9.97411	1	1.48266	-1.56143	E	-0.208264
HF3177	EBAG9	9166	0.252273	0.80083	1	0.616949	0.538657	1	1.68157	1	0.212198	-0.910367	E	-2.5878
HF9584	COPS3	8533	0.256116	0.797862	1	-1.79457	0.0757141	1	5.61322	1	3.16553	-2.87261	E	1.6837
HF1705	RAD50	10111	0.258673	0.795888	1	-0.254691	0.799479	1	0.904184	1	0.0158239	-0.314615	E	-1.29594
HF4979	HTRA2	27429	0.260781	0.794261	1	0.00830536	0.99339	1	0.47395	1	3.50155	-2.76347	E	3.39915
HF8469	THRAP1	9969	0.261139	0.793986	1	1.49821	0.137197	1	4.43406	1	-5.60216	4.94509	G	-3.35376
HF9590	CHUK	1147	0.262388	0.793023	1	-1.52078	0.13144	1	4.52221	1	-0.63727	-0.676347	H	-5.7627
HF6432	MSL3L1	10943	0.263183	0.792409	1	-0.223937	0.823259	1	0.854324	1	1.38677	-0.927427	E	2.32676
HF1891	UAP1	6675	0.264667	0.791266	1	0.10273	0.918381	1	0.638529	1	-0.0635715	-0.124741	E	-0.88326
HF7994	SLC25A20	788	0.265591	0.790555	1	-0.506112	0.613881	1	1.44595	1	-0.0793536	-0.368866	E	-2.07983
HF1444	PSME1	5720	0.272201	0.785468	1	0.0589125	0.953138	1	0.578942	1	2.56802	-1.27528	B	5.08306
HF2761	SPTLC1	10558	0.27345	0.784507	1	-0.564541	0.573638	1	1.59691	1	-2.25498	0.101465	H	-9.64496
HF5779	BCL10	8915	0.274215	0.78392	1	1.15097	0.252463	1	3.23988	1	-7.54671	4.39295	G	-13.2366
HF6761	NDUFA2	4695	0.27428	0.78387	1	0.101871	0.919061	1	0.65583	1	2.34787	-1.18616	B	5.37428
HF4538	RHOH	399	0.275952	0.782585	1	-1.72543	0.0875081	1	5.36235	1	2.84525	-2.56143	E	1.42976
HF1119	DDX3X	1654	0.276108	0.782465	1	-1.74392	0.0842164	1	5.43934	1	1.26499	-1.79441	E	-2.14284
HF662	ACADVL	37	0.276428	0.782219	1	2.80329	0.00606604	1	10.7013	1	-3.02549	4.70701	G	6.94746
HF4401	MICB	4277	0.276542	0.782132	1	0.718902	0.473861	1	1.98515	1	-3.00154	2.37394	E	-3.01475
HF5852	RPL15	6138	0.278466	0.780655	1	0.746127	0.457324	1	2.05997	1	-1.21475	0.534138	E	-2.99472
HF6300	BTK	695	0.280743	0.778908	1	0.288639	0.773449	1	1.01352	1	0.906011	0.711161	B	6.7737
HF3895	NUCB2	4925	0.281595	0.778254	1	0.519248	0.604724	1	1.50737	1	-1.69055	1.41246	E	-1.28384
HF608	ATP5I	521	0.282316	0.777701	1	-0.484871	0.628818	1	1.43065	1	1.30128	0.063838	B	5.65833
HF9338	UQCRFS1	7386	0.283206	0.777019	1	-0.586603	0.558779	1	1.66858	1	2.01127	-1.91176	E	0.675351
HF7188	DPM3	54344	0.283295	0.77695	1	0.350121	0.726977	1	1.14248	1	-1.78355	2.34962	E	2.51574
HF5867	PDCD10	11235	0.283546	0.776758	1	-0.808154	0.420901	1	2.23597	1	-2.38648	0.215097	H	-9.56749
HF4022	RAP2C	57826	0.284352	0.776141	1	1.14337	0.255588	1	3.23522	1	-5.79217	3.3473	G	-11.418
HF4332	RPS21	6227	0.284352	0.77614	1	-0.705291	0.482253	1	1.96542	1	-0.442127	0.110037	E	-1.6304
HF1857	PSMC3IP	6945	0.28716	0.773989	1	0.354192	0.723933	1	1.15851	1	0.311018	0.471957	E	3.53348
HF9853	ATP5J	522	0.287757	0.773533	1	1.62104	0.108126	1	4.96248	1	-0.0209805	-0.128806	E	-0.695294
HF2862	RAB5A	5868	0.291393	0.770751	1	-0.607282	0.545027	1	1.73462	1	-0.772462	0.697382	E	-0.345301
HF6319	ZNF22	7570	0.291967	0.770312	1	-2.20519	0.0297091	1	7.55452	1	-1.11241	0.334962	E	-3.73197
HF7094	CCNG1	900	0.292218	0.77012	1	3.04934	0.00292859	1	12.1889	1	-5.04023	3.73718	G	-6.24523
HF9472	NDUFA7	4701	0.296656	0.766729	1	0.920077	0.359725	1	2.57607	1	2.56059	-1.18853	B	6.58301
HF9410	PFDN5	5204	0.298492	0.765327	1	1.9803	0.0503902	1	6.51082	1	-1.00699	1.3294	E	1.30295
HF4618	UPF3B	65109	0.300137	0.764073	1	-0.681949	0.496832	1	1.93719	1	-1.17492	0.495423	E	-3.36349
HF1784	TTF2	8458	0.301489	0.763042	1	-0.26983	0.787842	1	1.0178	1	-3.85791	1.79026	H	-10.146
HF7775	TMEM4	10330	0.301524	0.763015	1	-0.620694	0.536199	1	1.78745	1	3.62914	-2.84563	C	3.86965
HF1990	TNFRSF10B	8795	0.301546	0.762998	1	2.53974	0.0126176	1	9.28633	1	-3.90911	3.95257	E	-0.228151
HF6849	GOLGA4	2803	0.304513	0.760737	1	1.35597	0.178133	1	3.99739	1	-5.87178	4.05177	G	-7.79119
HF2571	IGJ	3512	0.305813	0.759747	1	0.741617	0.46004	1	2.10242	1	-1.4753	0.714806	E	-3.70955
HF5085	NSMAF	8439	0.306791	0.759002	1	0.770847	0.442597	1	2.18169	1	-0.538799	0.637873	E	0.347251
HF3190	MAP2K1IP1	8649	0.307332	0.758591	1	0.0125631	0.990001	1	0.572684	1	-2.72874	1.20241	H	-6.60412
HF7021	ADSS	159	0.310735	0.756002	1	-2.62006	0.0101472	1	9.74055	1	0.804457	-1.64949	E	-3.52162
HF5977	U2AF2	11338	0.312149	0.754927	1	-0.0975588	0.922476	1	0.723656	1	-0.77221	0.682669	E	-0.482721
HF7800	C2orf28	51374	0.312924	0.754338	1	1.13163	0.260469	1	3.25437	1	-2.23302	2.06035	E	-1.02909
HF5263	PBEF1	10135	0.315082	0.752699	1	0.525013	0.600725	1	1.58742	1	-0.262089	0.206307	E	-0.267709
HF6260	NARF	26502	0.316158	0.751882	1	2.21411	0.0290699	1	7.64646	1	-2.83342	3.47582	E	2.64791
HF1028	AUP1	550	0.318098	0.750411	1	0.59084	0.555947	1	1.74843	1	0.946871	0.483277	B	6.68808
HF9346	VPS28	51160	0.323518	0.746303	1	0.459062	0.647176	1	1.45552	1	-1.06783	1.71787	E	2.66222
HF9828	RDBP	7936	0.323806	0.746085	1	0.351288	0.726104	1	1.22596	1	5.53357	-3.35457	C	9.73114
HF6854	SND1	27044	0.324105	0.745859	1	1.44281	0.152168	1	4.35197	1	-1.87681	2.58776	E	3.39177
HF9433	NOL1	4839	0.32845	0.742571	1	-0.317062	0.751851	1	1.16571	1	2.70396	-1.66822	B	4.77592
HF8999	LSS	4047	0.328479	0.742549	1	0.782383	0.43582	1	2.25638	1	-1.89784	3.40666	G	6.36401
HF236	PLEK	5341	0.332792	0.739292	1	1.19526	0.234786	1	3.50229	1	-3.45694	2.85022	E	-3.03156
HF2260	DDX10	1662	0.333237	0.738955	1	-0.31422	0.754002	1	1.16976	1	4.40427	-3.47659	C	4.656
HF10152	NP	4860	0.333706	0.738602	1	-1.31405	0.191806	1	3.90853	1	3.48028	-3.06389	E	2.21344
HF1673	SMNDC1	10285	0.338219	0.735198	1	-0.68144	0.497152	1	2.01295	1	-4.23336	1.28863	H	-13.2206
HF6278	TNFRSF8	943	0.339141	0.734503	1	-0.382505	0.702891	1	1.32223	1	2.22047	-1.49447	E	3.64307
HF1985	G3BP2	9908	0.346663	0.728844	1	-0.484425	0.629133	1	1.55942	1	-3.77299	1.10417	H	-12.1524
HF4353	PLOD1	5351	0.349757	0.726521	1	2.56401	0.0118194	1	9.515	1	-3.18996	3.4981	E	0.862088
HF1399	ITGAL	3683	0.350246	0.726154	1	1.68172	0.0957132	1	5.33278	1	0.437721	0.239648	E	3.36826
HF7117	SLC1A4	6509	0.351303	0.725361	1	0.496532	0.620598	1	1.59631	1	-2.44537	1.92882	E	-2.45604
HF8205	NAT1	9	0.353198	0.72394	1	-1.45904	0.147658	1	4.47181	1	0.713482	-1.38223	E	-2.91102
HF7230	SF3A1	10291	0.35377	0.723511	1	-1.13652	0.25843	1	3.35354	1	1.95652	-2.21586	E	-1.03998
HF7826	PSPH	5723	0.356028	0.721819	1	-1.26162	0.209993	1	3.77333	1	0.876556	-1.29774	E	-1.61662
HF4565	NDUFA3	4696	0.359364	0.719323	1	-0.0893426	0.928987	1	0.806211	1	3.63898	-1.46938	B	8.69442
HF7363	ISGF3G	10379	0.360435	0.718522	1	1.54927	0.124444	1	4.82891	1	0.39992	1.19755	B	6.90311
HF5096	PIK3C3	5289	0.361123	0.718007	1	1.65252	0.101533	1	5.23729	1	-2.4913	2.32698	E	-0.938032
HF3835	TPP2	7174	0.361731	0.717553	1	-0.750942	0.454433	1	2.24123	1	1.14664	-0.520704	E	2.45936
HF8747	SERINC3	10955	0.363094	0.716534	1	-0.0138716	0.98896	1	0.688861	1	-3.23189	1.08775	H	-8.64328
HF3066	UBB	7314	0.367398	0.713322	1	0.923183	0.358112	1	2.72946	1	-1.11093	0.159305	E	-4.44598
HF1033	AICDA	57379	0.367869	0.712971	1	-0.225843	0.82178	1	1.06919	1	-0.559435	0.184067	E	-1.86015
HF422	STAG2	10735	0.368024	0.712855	1	0.882292	0.379714	1	2.61363	1	-4.45472	2.92149	G	-6.99367
HF2210	RABAC1	10567	0.37099	0.710645	1	-1.00618	0.316731	1	2.98257	1	0.207899	-0.862507	E	-2.64633
HF8523	ABI1	10006	0.372901	0.709222	1	0.62505	0.533348	1	1.94433	1	-4.74373	3.06739	G	-7.53596
HF924	SC5DL	6309	0.374003	0.708402	1	1.49374	0.138361	1	4.64527	1	-4.31796	3.2655	G	-4.82902
HF10394	ZMYM3	9203	0.37862	0.70497	1	0.000466277	0.999629	1	0.699943	1	-3.05146	3.43141	E	1.29803
HF10169	AP3D1	8943	0.378949	0.704725	1	0.525782	0.600192	1	1.7209	1	-3.08533	2.97653	E	-0.638712
HF629	PTPN22	26191	0.379311	0.704457	1	0.971438	0.333651	1	2.89598	1	-5.04362	3.69997	G	-5.99812
HF4229	SEC24C	9632	0.37965	0.704206	1	0.85799	0.39293	1	2.56962	1	-1.49617	2.32106	E	3.64917
HF4987	PEX3	8504	0.379926	0.704001	1	0.458918	0.647279	1	1.57191	1	-3.25192	1.77496	H	-6.93848
HF10153	ADORA2A	135	0.379948	0.703984	1	0.929352	0.354923	1	2.77371	1	-2.33267	2.51016	E	0.68677
HF7679	RNF7	9616	0.380258	0.703754	1	1.27918	0.203766	1	3.88422	1	-3.85682	3.20121	E	-3.38965
HF1997	DDX5	1655	0.381186	0.703066	1	0.832674	0.406993	1	2.50253	1	-4.02884	2.77546	G	-5.66119
HF3329	IL15	3600	0.383467	0.701373	1	1.14807	0.25365	1	3.45303	1	-5.85146	4.42019	G	-5.51019
HF9503	MOAP1	64112	0.384152	0.700866	1	1.96142	0.0525827	1	6.60161	1	-2.80713	2.08048	E	-3.72862
HF5984	MATR3	9782	0.3849	0.700312	1	-0.976431	0.331184	1	2.92262	1	-4.14916	1.27216	H	-12.9528
HF7638	MRPS35	60488	0.385913	0.699561	1	-1.17126	0.244251	1	3.53372	1	3.01166	-2.52008	E	2.61772
HF4665	API5	8539	0.388808	0.697418	1	0.106432	0.915451	1	0.897417	1	-0.87271	-0.369605	H	-5.59215
HF1278	CD37	951	0.390655	0.696052	1	-0.0814658	0.935233	1	0.858581	1	-1.45268	0.883608	E	-2.55918
HF4119	PSMD4P2	5710	0.393183	0.694184	1	2.38957	0.0187231	1	8.68603	1	6.75724	-3.92369	C	13.0418
HF8592	DSE	29940	0.393428	0.694003	1	0.916644	0.361513	1	2.76547	1	-1.10911	0.694709	E	-1.942
HF5700	POLR3C	10623	0.394953	0.692877	1	-1.33017	0.186457	1	4.09291	1	2.46201	-2.60083	E	-0.382008
HF6615	ELOVL5	60481	0.396269	0.691907	1	-0.386247	0.700126	1	1.4496	1	-1.19964	0.229535	E	-4.43194
HF9638	CYP51A1	1595	0.40326	0.686757	1	-0.500016	0.618152	1	1.71359	1	-1.7896	0.625818	H	-5.34918
HF7594	C9orf78	51759	0.403377	0.686671	1	-1.14128	0.256451	1	3.47343	1	1.59118	-1.04203	E	2.51246
HF4756	SFRS6	6431	0.404012	0.686204	1	-1.90809	0.059219	1	6.40619	1	1.32105	-0.970337	E	1.70746
HF1615	CAPZA1	829	0.404569	0.685794	1	1.87004	0.0643744	1	6.24043	1	-4.54317	3.76528	G	-3.70679
HF10411	ACTL6A	86	0.405525	0.685091	1	-0.346164	0.72994	1	1.38599	1	0.615899	-1.82531	H	-5.21759
HF4743	TNFSF5IP1	56984	0.406616	0.68429	1	0.769903	0.443154	1	2.38642	1	-0.231986	0.607571	E	0
HF2165	RASA1	5921	0.407479	0.683656	1	-0.490757	0.624663	1	1.70169	1	-5.77294	3.60739	G	-8.73034
HF1642	NANS	54187	0.40838	0.682995	1	-1.03081	0.305091	1	3.13682	1	2.15018	-1.44002	E	3.32394
HF9785	HCFC1	3054	0.40854	0.682877	1	-3.20967	0.00178179	1	13.4232	1	3.29598	-2.54559	E	3.69921
HF4339	NSDHL	50814	0.408906	0.682609	1	-0.352129	0.725475	1	1.40552	1	1.25073	0.0431758	B	5.0046
HF1015	PARN	5073	0.412526	0.679954	1	-1.39801	0.165171	1	4.373	1	1.61425	-1.24148	E	1.80325
HF10123	LRP8	7804	0.412767	0.679777	1	1.06114	0.291158	1	3.23976	1	-1.89447	2.20348	E	1.18797
HF4696	SCARB1	949	0.416023	0.677393	1	2.0892	0.0392025	1	7.25703	1	-1.79068	2.53873	E	3.24897
HF2980	UBE2G1	7326	0.417037	0.676651	1	-0.349509	0.727435	1	1.41766	1	-1.78683	0.606211	H	-5.55547
HF3736	PRDX6	9588	0.418251	0.675763	1	-1.89288	0.0612371	1	6.36983	1	2.6627	-2.84121	E	-0.48142
HF2237	NCF2	4688	0.421819	0.673157	1	0.861536	0.390984	1	2.66973	1	0.489616	-0.361995	E	0.603078
HF2157	SRP72	6731	0.42259	0.672594	1	1.51087	0.133945	1	4.81388	1	-6.07904	4.50156	G	-6.91963
HF9279	SAR1B	51128	0.426916	0.66944	1	0.108982	0.913433	1	0.983717	1	-1.48277	0.0237416	H	-6.18817
HF7453	MTMR4	9110	0.429621	0.667472	1	0.368671	0.713145	1	1.48466	1	-2.25204	2.03161	E	-1.20654
HF2010	DNPEP	23549	0.43064	0.66673	1	-0.111644	0.911328	1	0.996445	1	3.64602	-2.20414	C	6.66578
HF4958	EVI2A	2123	0.432179	0.665611	1	0.715357	0.476039	1	2.29861	1	-2.60186	1.31762	H	-5.72024
HF105	PPT1	5538	0.432816	0.665148	1	-1.0296	0.305657	1	3.18608	1	1.17801	-2.318	C	-5.09482
HF7185	MYO9B	4650	0.433112	0.664933	1	0.985482	0.326742	1	3.0533	1	-1.40252	2.91114	G	7.29833
HF5604	EID1	23741	0.433912	0.664352	1	-0.024619	0.980407	1	0.857459	1	-2.37729	0.259215	H	-9.35281
HF367	LTA4H	4048	0.434281	0.664084	1	1.54775	0.124811	1	4.9806	1	0.131271	1.17004	B	5.22342
HF101	UROS	7390	0.435325	0.663326	1	1.07091	0.286764	1	3.31917	1	-0.223292	0.790428	E	2.53484
HF6139	PSMD5	5711	0.43585	0.662946	1	-1.14592	0.254536	1	3.55875	1	2.76949	-1.96988	E	3.7204
HF4713	NDUFS2	4720	0.438218	0.661228	1	0.847771	0.39857	1	2.66706	1	0.902007	-0.222803	E	3.00846
HF8076	PCNP	57092	0.44062	0.659488	1	0.675635	0.500817	1	2.21561	1	-4.40951	2.59432	G	-8.87296
HF3754	UBE2A	7319	0.445311	0.656095	1	-2.6514	0.00930829	1	10.1966	1	0.00943115	-0.343202	E	-1.44607
HF9155	AP1S2	8905	0.446982	0.654888	1	-0.65698	0.512688	1	2.18276	1	-0.625585	0.183312	E	-2.03285
HF5230	PPP1CC	5501	0.447492	0.65452	1	0.677257	0.499791	1	2.23484	1	-2.93284	0.94638	H	-9.19228
HF6106	RRAGC	64121	0.449747	0.652893	1	-0.147572	0.882975	1	1.1016	1	-0.891193	0.118656	E	-3.51819
HF10364	GOLGA3	2802	0.452874	0.650639	1	-1.65413	0.101207	1	5.44078	1	0.276792	0.755817	E	4.64514
HF7531	ALAS1	211	0.453039	0.650521	1	-1.07913	0.283098	1	3.38389	1	-2.80324	2.06315	E	-3.43613
HF10194	C11orf2	738	0.455196	0.648968	1	1.08539	0.280334	1	3.40829	1	-2.48922	3.27722	G	3.50982
HF5796	SC4MOL	6307	0.456332	0.648151	1	0.854456	0.394875	1	2.72564	1	-1.86447	1.74864	E	-0.709938
HF10105	CTNNBL1	56259	0.460285	0.645311	1	-0.792307	0.430039	1	2.5638	1	6.26463	-4.2349	C	9.4424
HF6745	PPP1R15A	23645	0.460792	0.644948	1	-0.188859	0.850582	1	1.20084	1	-2.66974	2.50672	E	-0.948308
HF8095	PCNT	5116	0.460909	0.644864	1	-0.110909	0.911909	1	1.06186	1	-2.04357	2.87399	G	3.79321
HF5453	UBP1	7342	0.46113	0.644705	1	-1.79559	0.0755507	1	6.04383	1	-2.41932	1.29912	H	-5.32427
HF9012	TRIP4	9325	0.461147	0.644693	1	0.55945	0.577093	1	1.97746	1	-3.96909	2.48611	G	-6.4275
HF8942	BCL2	596	0.462149	0.643974	1	0.319562	0.74996	1	1.45566	1	-1.97107	1.52307	E	-2.21213
HF9786	CIB1	10519	0.464303	0.642431	1	-3.2924	0.00136956	1	14.0715	1	2.68679	-3.22879	E	-2.28631
HF508	IRF1	3659	0.4654	0.641645	1	0.23294	0.816279	1	1.29344	1	-1.33055	1.84833	E	2.218
HF4389	NDUFC1	4717	0.465601	0.641501	1	1.77745	0.0785042	1	5.9771	1	0.505945	0.415459	E	4.22569
HF3735	FKBP11	51303	0.466828	0.640623	1	0.368679	0.713139	1	1.56679	1	1.17645	-0.672514	E	2.34245
HF9538	PHF11	51131	0.468473	0.639446	1	1.7601	0.081418	1	5.91062	1	-1.98508	2.88958	E	3.8828
HF1453	RAB3GAP2	25782	0.468839	0.639184	1	1.63348	0.105483	1	5.39354	1	-5.24787	4.74455	G	-2.42031
HF3501	GPX1	2876	0.469652	0.638603	1	0.17065	0.864841	1	1.18736	1	-0.0222473	0.807426	E	3.58699
HF4714	WDR61	80349	0.472241	0.636755	1	-1.06432	0.28972	1	3.38042	1	0.728995	-1.20055	E	-2.22099
HF9847	ATF5	22809	0.47562	0.634345	1	-1.3296	0.186646	1	4.26741	1	2.52616	-1.41391	B	5.32843
HF9605	TREX1	11277	0.478637	0.632197	1	1.28221	0.202704	1	4.10913	1	-1.25304	2.10813	E	3.54123
HF5558	SLC35A2	7355	0.480943	0.630557	1	0.324768	0.746028	1	1.50829	1	-3.98826	2.60613	G	-6.66207
HF8192	MARCH7	64844	0.482446	0.629489	1	1.2373	0.218844	1	3.96449	1	-8.40336	5.40018	G	-12.6546
HF10205	SNUPN	10073	0.483975	0.628404	1	-1.26444	0.208981	1	4.06017	1	2.09371	-1.44509	E	3.32766
HF1728	TBP	6908	0.485994	0.626972	1	-3.13491	0.00225126	1	13.1262	1	0.228091	-0.130924	E	0.492481
HF6902	SFRS7	6432	0.487905	0.625617	1	-1.50533	0.135359	1	4.93768	1	0.96507	-0.781911	E	0.94021
HF4728	ANXA11	311	0.489088	0.624779	1	1.74317	0.084348	1	5.88632	1	-0.947786	1.59742	E	2.78255
HF1787	AKR1A1	10327	0.489963	0.62416	1	0.849798	0.397447	1	2.78808	1	-0.662612	1.34119	E	2.96787
HF2045	ZFP36L1	677	0.490249	0.623957	1	2.11921	0.0365247	1	7.56288	1	-3.63441	2.20777	G	-6.83195
HF5448	SNX3	8724	0.49079	0.623575	1	1.41917	0.158927	1	4.62319	1	1.34139	-0.765874	E	2.83183
HF9152	MORF4L1	10934	0.492191	0.622585	1	-0.261045	0.794589	1	1.40761	1	-0.361074	-1.41596	H	-7.49485
HF6587	ITM2C	81618	0.492263	0.622533	1	1.43521	0.154318	1	4.6854	1	-1.81813	2.2102	E	1.56856
HF1090	SCPEP1	59342	0.494807	0.620737	1	0.0611173	0.951387	1	1.05337	1	-2.51069	2.04973	E	-2.51322
HF4275	TXNIP	10628	0.496586	0.619481	1	1.10103	0.2735	1	3.55066	1	-4.20101	3.70539	E	-2.62074
HF1806	SNX2	6643	0.497499	0.618837	1	1.434	0.154661	1	4.69287	1	-4.90458	3.75695	G	-5.10415
HF2288	SPG21	51324	0.501257	0.61619	1	-0.00415715	0.996691	1	0.975027	1	2.10137	-0.960572	B	5.26536
HF9693	CDKN1B	1027	0.502356	0.615417	1	1.6366	0.104827	1	5.4818	1	-5.83112	3.37362	G	-10.763
HF8925	MORF4L1	10933	0.502579	0.61526	1	0.249304	0.803632	1	1.40865	1	-2.93386	0.794526	H	-10.362
HF5541	TAF2	6873	0.503419	0.61467	1	0.515452	0.607363	1	1.9706	1	-1.06229	-0.0686223	H	-4.94349
HF7458	NBN	4683	0.504845	0.613668	1	0.0817782	0.934985	1	1.11105	1	-1.62423	0.331564	H	-5.38618
HF10447	SRPR	6734	0.506794	0.612299	1	0.198624	0.842956	1	1.32275	1	0.241928	-0.225649	E	0.0999995
HF8991	CSNK1G2	1455	0.508877	0.610838	1	1.93581	0.0556873	1	6.76185	1	-4.4817	5.84212	G	6.07437
HF6214	PXMP4	11264	0.511508	0.608995	1	-0.688505	0.492713	1	2.40754	1	2.78933	-2.27004	E	2.83031
HF7622	SMARCE1	6605	0.512659	0.60819	1	0.596976	0.551859	1	2.18346	1	0.648557	-1.8076	H	-4.77283
HF1717	ITGB1BP1	9270	0.512699	0.608162	1	-0.384259	0.701594	1	1.70343	1	3.30894	-1.8368	B	5.01734
HF7066	BID	637	0.513046	0.607919	1	1.55423	0.123259	1	5.18237	1	-0.245338	0.502397	E	1.16299
HF5861	IFNGR1	3459	0.515356	0.606304	1	1.54146	0.126331	1	5.13844	1	-4.34647	3.56849	G	-3.9053
HF7072	RPS16	6217	0.516117	0.605772	1	-1.01185	0.314028	1	3.31905	1	0.402077	-0.818513	E	-1.72409
HF2759	SFRS11	9295	0.518073	0.604407	1	2.06005	0.041965	1	7.34885	1	-7.041	4.85746	G	-10.1365
HF2776	SEPT15	9403	0.521803	0.601808	1	0.996241	0.321514	1	3.28506	1	-2.90052	0.881313	H	-8.63602
HF2647	PFN2	5217	0.524249	0.600105	1	-1.51968	0.131717	1	5.0755	1	1.87172	-1.53433	E	1.76927
HF7341	CDC40	51362	0.524569	0.599883	1	-0.68728	0.493482	1	2.43458	1	-1.54538	0.0220344	H	-6.54301
HF8333	SNAP23	8773	0.525778	0.599042	1	2.7008	0.00811301	1	10.6534	1	-5.32233	3.64543	G	-7.71667
HF8786	ZNF238	10472	0.526216	0.598738	1	0.971668	0.333537	1	3.22186	1	-4.67517	2.81782	G	-8.31453
HF6759	RPS6KA1	6195	0.52701	0.598187	1	1.51073	0.133981	1	5.04783	1	-1.0188	1.59707	E	2.68332
HF7833	PARVB	29780	0.528223	0.597344	1	0.989797	0.324639	1	3.28061	1	-2.25922	2.65374	E	1.48533
HF1408	PDE6D	5147	0.52952	0.596445	1	1.54121	0.126394	1	5.17025	1	-1.31863	0.188329	H	-5.18352
HF1748	TFG	10342	0.530344	0.595873	1	1.60971	0.110583	1	5.43943	1	0.560884	-1.08898	E	-2.00636
HF10238	UBE2D3	7323	0.531579	0.595018	1	-1.33214	0.185811	1	4.40438	1	-1.1604	-1.12925	H	-10.1685
HF3544	P4HA1	5033	0.53215	0.594622	1	1.58513	0.116063	1	5.34691	1	-1.13862	1.28178	E	0.475082
HF855	ERLIN2	11160	0.534024	0.593325	1	-0.361088	0.718788	1	1.7044	1	-1.46702	0.61588	E	-4.19038
HF1065	MKRN1	23608	0.534693	0.592862	1	1.01525	0.312411	1	3.37246	1	-3.55169	2.36719	G	-5.57718
HF10160	LOC51035	51035	0.534779	0.592803	1	0.0636951	0.949339	1	1.14977	1	3.77802	-1.47794	B	10.6238
HF9018	RAP1A	5906	0.53481	0.592781	1	0.664519	0.507873	1	2.40091	1	-5.15767	2.43239	G	-12.0698
HF2086	QARS	5859	0.540548	0.588819	1	1.57962	0.117321	1	5.34495	1	-1.90165	1.84473	E	-0.463932
HF5976	RPS14	6208	0.540601	0.588782	1	-0.320745	0.749066	1	1.63725	1	2.42895	-2.64676	E	-0.882968
HF5752	hCG_1776980	642502	0.541194	0.588374	1	0.590025	0.556492	1	2.23299	1	-0.140467	-0.74088	E	-4.20637
HF4106	GRN	2896	0.542053	0.587782	1	1.15978	0.248873	1	3.84442	1	-3.36994	3.12927	E	-1.21922
HF2230	RNASET2	8635	0.544285	0.586245	1	2.38063	0.0191586	1	8.97804	1	-3.24777	2.35384	G	-4.09577
HF1024	DMXL1	1657	0.544792	0.585897	1	0.857572	0.393159	1	2.93631	1	-5.14715	3.36358	G	-7.79917
HF7443	EIF2S1	1965	0.547395	0.584107	1	-1.09784	0.274887	1	3.65813	1	0.474802	-0.970665	E	-2.19009
HF3001	NAP1L4	4676	0.549149	0.582903	1	-0.522025	0.602796	1	2.09182	1	-0.878419	1.37603	E	1.95252
HF8639	PIK4CA	728233	0.550199	0.582183	1	0.776032	0.439543	1	2.72598	1	-4.37008	3.94659	E	-2.16672
HF2362	TAF10	6881	0.551524	0.581274	1	2.64583	0.00945264	1	10.408	1	-0.98989	2.839	G	8.04331
HF676	DGCR2	9993	0.553698	0.579785	1	0.151193	0.880125	1	1.34558	1	-0.329183	0.843554	E	2.49091
HF9984	SKP1A	6500	0.55656	0.577828	1	-0.686881	0.493732	1	2.50848	1	-1.80946	0.177333	H	-7.31247
HF5705	LY86	9450	0.556644	0.577771	1	0.694394	0.489029	1	2.52782	1	3.04004	-2.56335	E	2.3295
HF10519	LSM1	27257	0.55852	0.57649	1	-0.0758244	0.939709	1	1.22597	1	0.525473	-0.469892	E	0.298956
HF9324	APEX1	328	0.561124	0.574713	1	-0.953447	0.34264	1	3.24992	1	1.59191	-1.57728	E	0.211704
HF5666	AZIN1	51582	0.562962	0.573461	1	0.000883176	0.999297	1	1.11354	1	-0.422155	-1.26351	H	-6.81995
HF4841	RANBP2	5903	0.569622	0.568934	1	-1.31899	0.190156	1	4.4478	1	-2.74007	0.440482	H	-10.5062
HF6879	CSNK2A2	1459	0.571428	0.56771	1	2.06558	0.0414287	1	7.49985	1	-1.92842	3.20801	G	5.75085
HF2428	MARCKS	4082	0.575577	0.564901	1	0.261055	0.794582	1	1.60209	1	-5.85184	2.84594	G	-12.8317
HF2006	DULLARD	23399	0.578957	0.562618	1	0.406098	0.685529	1	1.90544	1	2.06705	0.0641928	B	10.1125
HF8020	RNPS1	643446	0.58014	0.561821	1	-2.33911	0.0212989	1	8.85134	1	4.19603	-3.47624	C	3.6881
HF8253	LOC730730	730730	0.581838	0.560676	1	0.928197	0.355518	1	3.22558	1	-3.14045	2.39947	E	-3.36421
HF1285	TRMT11	60487	0.582847	0.559996	1	0.529751	0.597447	1	2.18983	1	-5.31121	3.78843	G	-7.44348
HF1027	NCBP2	22916	0.587782	0.556679	1	1.31486	0.191534	1	4.47692	1	-3.76229	2.69023	G	-4.97355
HF10429	CALM3	808	0.592947	0.553217	1	-0.135097	0.892804	1	1.41079	1	0.327906	0.803835	B	5.6732
HF5733	RBM8A	9939	0.596448	0.550876	1	-0.916924	0.361367	1	3.22821	1	0.857585	-1.81614	E	-4.20637
HF6266	RAB11A	8766	0.598458	0.549535	1	1.56084	0.121689	1	5.40994	1	-1.07793	1.39793	E	1.20153
HF3577	TTC4	7268	0.598956	0.549202	1	-0.419503	0.675739	1	1.98247	1	4.95259	-3.34865	C	7.32735
HF117	CLNS1A	1207	0.601281	0.547653	1	0.427319	0.670057	1	2.00501	1	1.88805	-1.76474	E	0.715849
HF6307	XRCC1	7515	0.602201	0.54704	1	1.09937	0.27422	1	3.79411	1	3.35031	-0.742142	B	11.2558
HF7079	RALBP1	10928	0.606737	0.544025	1	-1.88805	0.0618894	1	6.78233	1	-0.379426	0.417625	E	0.125228
HF9302	POLR2C	5432	0.607178	0.543733	1	-1.3979	0.165207	1	4.81971	1	3.02948	-3.31307	E	-0.733805
HF8271	NPEPPS	9520	0.60828	0.543002	1	0.639949	0.523655	1	2.51513	1	-3.33573	2.79836	E	-2.7489
HF5354	TAPBP	6892	0.608704	0.54272	1	0.816942	0.415885	1	2.97702	1	0.731666	0.900593	B	7.25489
HF4742	PIK4CA	728233	0.609335	0.542302	1	0.37794	0.706268	1	1.91938	1	0.151036	1.05599	B	5.14862
HF9665	WAS	7454	0.610041	0.541834	1	-0.0901438	0.928351	1	1.37428	1	-1.85329	2.4924	E	2.79719
HF8148	GMFG	9535	0.611264	0.541025	1	0.63363	0.527755	1	2.50683	1	-0.616616	0.523766	E	-0.499487
HF5501	ATP5E	514	0.612348	0.540308	1	1.97635	0.0508426	1	7.18928	1	-6.63276	5.15169	G	-5.20485
HF6711	RGS1	5996	0.613879	0.539295	1	2.24963	0.0266422	1	8.4855	1	-6.42717	4.68843	G	-8.21375
HF8446	SSR4	6748	0.614325	0.539001	1	0.712167	0.478003	1	2.71235	1	-1.0311	1.13808	E	0.383837
HF5595	RNF11	26994	0.614855	0.53865	1	1.2264	0.222901	1	4.23943	1	-6.78379	3.48644	G	-14.3053
HF8619	SCAMP1	9522	0.615599	0.538159	1	-0.686438	0.49401	1	2.6496	1	0.512328	-1.01176	E	-2.20561
HF8685	BNIP3	664	0.617422	0.536957	1	1.49203	0.138808	1	5.193	1	-2.96421	2.80775	E	-0.988691
HF7515	ARID4B	51742	0.617602	0.536837	1	-1.30188	0.195918	1	4.50424	1	-4.91196	3.31942	G	-7.37679
HF1703	CD44	960	0.617771	0.536726	1	2.34782	0.020833	1	8.98697	1	-5.31804	4.31371	G	-4.83773
HF3797	CHFR	55743	0.631187	0.527919	1	0.22347	0.823621	1	1.66571	1	-3.45533	3.59097	E	0.481636
HF8727	LOC728849	728849	0.632392	0.527131	1	0.464381	0.643374	1	2.16267	1	-6.91356	5.52799	G	-6.17723
HF3542	VDAC3	7419	0.632465	0.527083	1	1.7534	0.0825672	1	6.26908	1	-1.14065	0.683997	E	-2.06092
HF4707	NFKBIE	4794	0.638711	0.523011	1	1.32528	0.188069	1	4.6382	1	-2.27725	2.425	E	0.484531
HF2844	CARS	833	0.645333	0.518712	1	0.708445	0.480301	1	2.7795	1	-0.053538	1.48411	B	6.18119
HF8385	HIG2	29923	0.64872	0.516519	1	1.5714	0.119216	1	5.57492	1	-3.12499	3.18736	E	-0.0991968
HF2273	TMED3	23423	0.650782	0.515187	1	0.643284	0.521498	1	2.62855	1	-2.35543	1.92042	E	-1.99034
HF5061	FAS	355	0.651746	0.514565	1	-0.247596	0.80495	1	1.76282	1	-0.0475326	-0.684312	E	-2.95577
HF5863	PMPCB	9512	0.653336	0.513539	1	1.08143	0.282079	1	3.86399	1	-0.839099	0.687014	E	-0.7248
HF7493	PRDX4	10549	0.655021	0.512454	1	0.0228743	0.981796	1	1.37383	1	1.00894	-1.57767	E	-2.41396
HF7465	hCG_1789710	728758	0.655618	0.51207	1	0.900331	0.370086	1	3.32663	1	1.81826	-0.0565191	B	7.10695
HF3278	IRF8	3394	0.656123	0.511745	1	-0.549935	0.583578	1	2.41701	1	-2.14813	1.21528	E	-3.91744
HF6249	SLC35F2	54733	0.66154	0.508266	1	-1.01037	0.314734	1	3.66556	1	-1.33913	0.62609	E	-3.299
HF7946	COX7A2L	9167	0.663173	0.50722	1	-0.238865	0.811695	1	1.77488	1	-0.809774	0.641459	E	-0.795571
HF7394	SERF2	10169	0.663968	0.506711	1	0.931751	0.353687	1	3.43831	1	-1.34612	1.39108	E	0.0759284
HF6706	SEC11A	23478	0.66521	0.505916	1	0.299254	0.765361	1	1.89758	1	0.439557	0.0436734	E	2.39496
HF2339	EIF3S3	8667	0.665461	0.505756	1	1.75178	0.0828475	1	6.34491	1	-1.08817	1.45865	E	1.45416
HF2433	MUTYH	4595	0.666615	0.505018	1	0.675574	0.500855	1	2.7492	1	3.68296	-1.27533	B	10.5397
HF8482	TUBA1A	7846	0.666818	0.504888	1	0.00985533	0.992156	1	1.38259	1	-3.21228	2.94756	E	-1.53002
HF1541	RPL41	6171	0.668457	0.503842	1	-0.78029	0.437045	1	3.02642	1	-1.49726	1.03126	E	-2.3212
HF6886	HYOU1	10525	0.669392	0.503245	1	-1.12919	0.261491	1	4.05607	1	1.1856	-0.806917	E	1.9024
HF4107	KCMF1	56888	0.669675	0.503065	1	1.69945	0.0923118	1	6.13924	1	-1.23776	1.60174	E	1.34074
HF8479	EIF1B	10289	0.678641	0.497365	1	1.78952	0.0765283	1	6.53705	1	-7.04624	4.9456	G	-9.06276
HF4021	NDUFA5	4698	0.679274	0.496964	1	1.05881	0.292212	1	3.85902	1	-2.63322	0.361175	H	-10.499
HF8488	CAMLG	819	0.679652	0.496725	1	0.511934	0.609815	1	2.38864	1	-1.12448	1.19199	E	0.209134
HF6799	FTSJ2	29960	0.680168	0.496398	1	1.28275	0.202515	1	4.59464	1	-0.305614	0.457002	E	0.63637
HF1148	PSEN1	5663	0.681072	0.495826	1	0.7788	0.437919	1	3.0545	1	-1.19337	0.469977	E	-3.38758
HF2747	SUCLA2	8803	0.687108	0.492015	1	-0.755826	0.451513	1	3.00879	1	-3.72948	0.946488	H	-12.7555
HF5445	FAU	2197	0.688604	0.491073	1	1.32604	0.187817	1	4.7669	1	0.590951	0.886557	B	6.67406
HF8837	KIF2A	3796	0.68889	0.490893	1	-0.357966	0.721116	1	2.07697	1	-1.63882	0.294408	H	-6.03761
HF4568	LASS2	29956	0.690554	0.489846	1	-2.78449	0.00640206	1	11.5296	1	5.99411	-4.90963	C	5.29738
HF4113	RNH1	6050	0.694285	0.487503	1	-4.0274	0.000109306	0.16	19.6796	0.765	5.11994	-4.70679	C	2.48224
HF5019	TMC6	11322	0.696582	0.486064	1	2.69857	0.00816375	1	11.0589	1	-1.18736	2.57325	G	6.24543
HF4461	COPS8	10920	0.698129	0.485097	1	-0.380656	0.704258	1	2.14803	1	-0.263119	-0.341708	E	-2.69348
HF8714	MSRB2	22921	0.699784	0.484062	1	-0.898122	0.371256	1	3.43281	1	2.0685	-0.90002	B	5.46084
HF8439	RBM26	64062	0.701403	0.483052	1	1.15051	0.252652	1	4.20675	1	-8.23602	6.39819	G	-8.48476
HF138	IK	3550	0.702294	0.482496	1	-0.463049	0.644326	1	2.33667	1	3.94158	-3.04048	C	4.49961
HF2410	VPS26A	9559	0.703216	0.481921	1	-1.41603	0.159845	1	5.12706	1	1.46988	-1.93227	E	-2.13516
HF9891	NFE2L1	4779	0.704371	0.481202	1	0.729308	0.467501	1	2.98364	1	-1.50826	2.43254	E	3.96292
HF1956	ARL3	403	0.71496	0.474634	1	-0.665547	0.507218	1	2.84805	1	1.30747	-1.00971	E	1.41928
HF9288	TAX1BP1	8887	0.717193	0.473255	1	2.41472	0.0175463	1	9.58207	1	-5.56428	4.86418	G	-3.37535
HF8730	MTRR	4552	0.721408	0.470658	1	-1.29082	0.199711	1	4.72901	1	2.48704	-2.00428	E	2.27125
HF3269	CD99	4267	0.725192	0.468334	1	-0.50331	0.615842	1	2.48667	1	0.790735	-0.482055	E	1.62453
HF9547	NCKIPSD	51517	0.726828	0.467331	1	0.041965	0.966609	1	1.58936	1	-2.52228	2.54756	E	-0.157261
HF6832	YTHDF2	51441	0.728413	0.466361	1	-0.0384746	0.969385	1	1.58778	1	-3.9641	2.08152	G	-8.91564
HF9589	PDIA5	10954	0.729108	0.465936	1	0.159676	0.873455	1	1.79801	1	-3.94923	3.04071	G	-4.05391
HF4817	ATF3	467	0.730624	0.465009	1	1.38155	0.170158	1	5.07346	1	-1.45068	1.94368	E	1.89437
HF6015	ATP5G2	517	0.731134	0.464697	1	1.73862	0.0851486	1	6.45945	1	-0.128425	0.834473	E	3.21964
HF7365	KLHL2	11275	0.734006	0.462945	1	-0.858513	0.392642	1	3.41	1	-1.70991	1.47777	E	-1.13134
HF9806	DDB1	1642	0.735578	0.461987	1	1.00257	0.318462	1	3.83294	1	0.231729	-0.146165	E	0.401815
HF7902	LAMP1	3916	0.741855	0.458175	1	0.348494	0.728195	1	2.19538	1	0.479474	-0.00557276	E	2.25029
HF378	ANXA5	308	0.742218	0.457956	1	-0.456845	0.648763	1	2.42734	1	1.02551	-0.868604	E	0.774549
HF4008	CAB39	51719	0.743404	0.457237	1	-2.56051	0.0119316	1	10.4222	1	2.54077	-2.60127	E	-0.054031
HF3901	B4GALT5	9334	0.744972	0.456289	1	0.605543	0.546177	1	2.77888	1	-2.8192	2.65774	E	-1.00188
HF1893	F8A1	8263	0.746055	0.455634	1	0.346583	0.729625	1	2.20258	1	0.292883	1.49796	B	8.32109
HF1539	GABARAP	11337	0.746139	0.455584	1	1.78713	0.0769166	1	6.70242	1	-5.13122	4.82691	D	-1.69799
HF4846	PELI1	57162	0.748216	0.45433	1	2.07325	0.0406947	1	7.98118	1	-4.57234	2.93086	G	-8.30846
HF1002	EIF1	10209	0.749973	0.453271	1	-0.0631048	0.949808	1	1.68552	1	-5.67908	3.75086	G	-8.67973
HF4710	TMED9	54732	0.749997	0.453256	1	1.41439	0.160323	1	5.24373	1	-1.95696	2.85557	G	3.89679
HF9991	NAB1	4664	0.752522	0.451737	1	0.894381	0.373245	1	3.56035	1	-1.20514	1.72865	E	2.26919
HF10323	JMJD1B	51780	0.753548	0.45112	1	0.366511	0.714751	1	2.26368	1	-1.45669	1.16289	E	-1.47854
HF5012	GMPPA	29926	0.753736	0.451008	1	-0.0636804	0.949351	1	1.6965	1	0.254212	0.855243	B	5.33919
HF9074	SERP1	27230	0.760387	0.447023	1	0.648784	0.51795	1	2.92604	1	-1.7952	1.60813	E	-0.865816
HF6918	FDXR	2232	0.763653	0.445074	1	1.57211	0.119053	1	5.87541	1	-0.35118	1.77191	B	6.01696
HF491	TGDS	23483	0.765128	0.444195	1	-1.64211	0.103678	1	6.15592	1	-2.06861	0.679541	H	-5.77098
HF2596	BASP1	10409	0.768202	0.442367	1	0.377296	0.706745	1	2.3254	1	-1.63699	1.50435	E	-0.779001
HF10155	STCH	6782	0.768591	0.442136	1	0.346366	0.729788	1	2.26228	1	-3.0436	1.40572	H	-7.08531
HF2315	KATNB1	10300	0.769289	0.441722	1	0.276438	0.782776	1	2.12397	1	1.19592	-0.278995	E	4.16876
HF7227	CUL5	8065	0.770046	0.441273	1	-0.759117	0.449551	1	3.2352	1	-2.06605	0.950007	H	-5.21254
HF1166	TAF9	6880	0.77076	0.440849	1	-0.872147	0.385197	1	3.54611	1	-0.0286144	-1.08896	H	-4.83961
HF9300	KLHDC2	23588	0.772894	0.439585	1	0.258562	0.7965	1	2.09891	1	-3.43733	2.57168	G	-4.10868
HF8285	SPOP	8405	0.773726	0.439093	1	0.572174	0.568475	1	2.77568	1	-4.22601	3.5723	G	-3.44187
HF1383	AGL	178	0.773965	0.438951	1	-0.0752033	0.940202	1	1.77005	1	-5.75761	2.95258	G	-12.906
HF2397	NCOR2	9612	0.774073	0.438888	1	2.08823	0.0392921	1	8.12049	1	-2.67712	3.80779	G	4.98729
HF3790	EFHA1	221154	0.774181	0.438824	1	0.173306	0.862758	1	1.94256	1	-3.90589	1.57516	H	-10.3265
HF3490	LSM8	51691	0.774766	0.438478	1	0.945699	0.346559	1	3.76829	1	-2.22176	1.69522	E	-2.56843
HF5063	SFN	2810	0.780352	0.435184	1	0.257367	0.797419	1	2.11672	1	-2.52926	2.09835	E	-2.26232
HF7637	ZNF706	51123	0.78186	0.434297	1	0.791055	0.430766	1	3.35243	1	1.38994	-0.758917	E	2.85738
HF8	NDUFB11	54539	0.782258	0.434063	1	-0.640917	0.523028	1	2.96537	1	4.52599	-2.87523	C	8.68923
HF3952	KRT10	3858	0.783484	0.433343	1	0.805942	0.42217	1	3.39715	1	-3.38635	1.91918	H	-6.97277
HF528	PBX3	5090	0.783579	0.433287	1	3.31971	0.00125437	1	15.0349	1	-1.70371	1.9833	E	1.12298
HF9296	SEPT9	10801	0.784374	0.43282	1	3.19825	0.00184706	1	14.2632	1	-3.24473	4.08164	G	3.18993
HF1823	TBL2	26608	0.786584	0.431526	1	0.268453	0.788898	1	2.15509	1	-2.82452	1.3588	H	-6.96375
HF8772	ACTA2	59	0.791924	0.428405	1	1.20414	0.231348	1	4.62303	1	-3.42469	3.25039	E	-1.11436
HF2712	HADHB	3032	0.791985	0.428369	1	0.797943	0.426776	1	3.39853	1	-3.78685	2.72185	G	-4.90746
HF10465	YIF1A	10897	0.792523	0.428056	1	0.113377	0.909957	1	1.88572	1	2.2908	-1.52706	E	3.86848
HF8587	ATP6V1G1	9550	0.795736	0.426185	1	1.64545	0.102987	1	6.25208	1	-2.947	1.86295	H	-5.06878
HF5463	PSMD7	5713	0.797473	0.425176	1	-0.149536	0.881429	1	1.96292	1	1.45191	-2.07652	E	-2.80853
HF297	HGS	9146	0.799417	0.424049	1	0.528635	0.598218	1	2.74341	1	1.58029	0.540975	B	10.2772
HF3041	FTSJ1	24140	0.804874	0.420893	1	-0.158061	0.874724	1	1.99845	1	0.919594	-1.43407	E	-2.31985
HF1239	DUSP5	1847	0.808024	0.419077	1	1.48734	0.140039	1	5.67107	1	-0.915313	1.15529	E	0.869753
HF4487	DCTN3	11258	0.810022	0.417927	1	-0.672931	0.502528	1	3.1211	1	-2.54262	1.43196	E	-4.71637
HF3313	MLF2	8079	0.811508	0.417074	1	1.2164	0.226669	1	4.71751	1	-0.547033	1.06286	E	2.32013
HF8486	IL2RG	3561	0.811657	0.416989	1	0.188844	0.850594	1	2.07303	1	-1.42542	1.19244	E	-1.17378
HF9407	HINT1	3094	0.813107	0.416156	1	0.557832	0.578193	1	2.84908	1	-2.75447	2.24364	E	-2.45561
HF7842	RPL30	6156	0.814419	0.415405	1	1.43476	0.154444	1	5.49285	1	-4.52246	3.80388	G	-3.05382
HF20	STK10	6793	0.814746	0.415218	1	-0.380081	0.704684	1	2.45792	1	1.02189	-0.103784	B	4.77213
HF3657	SDHALP2	727956	0.815122	0.415002	1	1.14075	0.256671	1	4.47887	1	-3.88359	3.27375	G	-3.37908
HF3566	MGAT2	4247	0.817544	0.413617	1	0.0220113	0.982482	1	1.80097	1	0.914735	-1.69221	E	-3.34578
HF8519	MYNN	55892	0.818291	0.413191	1	-0.732528	0.465543	1	3.29679	1	-1.82747	0.876942	E	-4.45169
HF4982	RAB5B	5869	0.81926	0.412638	1	-0.0975733	0.922464	1	1.93178	1	-1.55157	1.66621	E	0.333102
HF2580	PTP4A1	7803	0.826144	0.408722	1	0.903095	0.368624	1	3.78539	1	-2.57241	0.848594	H	-8.02026
HF3593	YARS2	51067	0.829593	0.406769	1	1.77183	0.0794393	1	6.86454	1	1.67882	-0.860752	E	3.72128
HF8559	CREBBP	1387	0.829874	0.40661	1	1.42513	0.157203	1	5.50023	1	-4.37529	2.68789	G	-7.79844
HF5658	VAPA	9218	0.832619	0.40506	1	1.44332	0.152024	1	5.57487	1	-1.39533	2.2411	E	3.14748
HF9972	ATP5L	10632	0.833683	0.40446	1	-0.44102	0.660141	1	2.64101	1	-0.938146	0.272028	E	-2.99488
HF3553	CD22	933	0.833786	0.404402	1	2.27553	0.0249862	1	9.18956	1	-0.696954	2.13	G	6.76021
HF2024	PRDX2	7001	0.833925	0.404323	1	-0.0990728	0.921277	1	1.97507	1	-1.36332	0.789551	E	-2.88593
HF5427	RANBP9	10048	0.835655	0.403349	1	2.10526	0.0377494	1	8.36948	1	-4.90595	2.89253	G	-8.74732
HF2697	ATP6V0E1	8992	0.835824	0.403254	1	0.0747291	0.940578	1	1.9389	1	-0.697093	-0.527829	H	-5.13775
HF742	PPM1A	5494	0.836822	0.402693	1	0.601835	0.548633	1	3.01982	1	-1.81209	1.14233	E	-3.07498
HF6321	VEGFA	7422	0.837043	0.402568	1	1.77968	0.0781357	1	6.9184	1	-5.22418	4.67933	G	-2.74923
HF2318	TNFAIP3	7128	0.838206	0.401915	1	2.34095	0.0211996	1	9.53058	1	-3.66664	3.60091	E	-0.678456
HF6941	TMOD1	7111	0.838804	0.401579	1	-1.39954	0.164716	1	5.43177	1	0.708259	-0.105781	E	2.98274
HF4232	NDUFS4	4724	0.841927	0.399829	1	1.68381	0.0953061	1	6.53476	1	-0.729731	0.232067	E	-2.23005
HF10283	NOMO3	408050	0.842506	0.399505	1	-1.08801	0.279178	1	4.38687	1	2.19515	-1.67626	E	2.42212
HF9391	PCID1	10480	0.845435	0.397868	1	1.34161	0.18273	1	5.24276	1	-1.76577	0.191	H	-7.22661
HF3890	TSNAX	7257	0.847326	0.396814	1	0.128177	0.898264	1	2.06316	1	-4.45176	2.89508	G	-7.80734
HF9861	EIF5	1983	0.847513	0.396709	1	-0.909865	0.36506	1	3.86449	1	-1.49651	0.448804	H	-5.14084
HF605	MAN2B1	4125	0.848033	0.396419	1	2.44293	0.0163043	1	10.0832	1	-3.65346	4.3243	G	2.7803
HF4446	IHPK2	51447	0.848834	0.395974	1	0.400494	0.689639	1	2.59599	1	-2.39061	3.09231	E	3.00446
HF6147	DLEU1	10301	0.850538	0.395026	1	-0.126799	0.899352	1	2.06977	1	-1.26464	0.561283	E	-3.26425
HF2962	EDD1	51366	0.85114	0.394691	1	1.93213	0.0561458	1	7.61891	1	-4.51127	3.72539	G	-4.06806
HF8663	PUM1	9698	0.85323	0.393532	1	-0.68718	0.493544	1	3.27747	1	-4.019	3.20076	G	-4.29676
HF6384	MEA1	4201	0.856144	0.391918	1	0.582504	0.561525	1	3.0276	1	2.36443	-0.487825	B	8.12017
HF8344	ALDOC	230	0.858148	0.390811	1	1.72762	0.0871124	1	6.76018	1	-2.9823	3.01142	E	-0.233451
HF1592	RCBTB2	1102	0.858523	0.390604	1	2.88071	0.00484598	1	12.5393	1	-3.95536	3.29913	E	-3.27898
HF516	GBE1	2632	0.85905	0.390313	1	0.616655	0.53885	1	3.11825	1	-2.61336	2.33523	E	-1.47388
HF2535	NIT1	4817	0.861172	0.389143	1	1.21471	0.22731	1	4.85049	1	-2.87356	3.67241	G	3.50692
HF3958	CNIH	10175	0.862361	0.388489	1	0.584433	0.560232	1	3.04979	1	-4.04411	1.1514	H	-12.0715
HF8584	NARS	4677	0.863347	0.387947	1	0.0156917	0.987511	1	1.91891	1	0.513002	-0.610869	E	-0.352913
HF8033	HERC1	8925	0.863697	0.387754	1	1.20394	0.231426	1	4.82176	1	-3.95981	3.59896	E	-2.14127
HF534	RNMT	8731	0.868165	0.385304	1	0.768127	0.444204	1	3.53039	1	-4.07601	3.10893	G	-4.44316
HF5429	MAT2B	27430	0.876354	0.380838	1	-1.92056	0.057608	1	7.63895	1	3.57023	-3.49981	E	0.620275
HF7160	LASP1	3927	0.877366	0.380288	1	2.13692	0.0350191	1	8.63738	1	-4.63401	3.91171	G	-3.68542
HF2826	PTPN2	5771	0.881178	0.378221	1	0.380249	0.704559	1	2.64492	1	-1.18882	0.0181311	H	-5.18268
HF2897	ICAM1	3383	0.881654	0.377964	1	0.243229	0.808322	1	2.3715	1	-1.43761	1.51289	E	0.135439
HF711	APRT	353	0.883616	0.376904	1	-1.07121	0.286628	1	4.45067	1	3.99938	-1.97207	B	8.84434
HF4679	PRKAR1A	5573	0.886763	0.375207	1	1.01229	0.313818	1	4.27844	1	-7.82596	4.21903	G	-15.143
HF8414	HLA-DMB	3109	0.887043	0.375056	1	1.68341	0.0953844	1	6.66104	1	-1.68875	1.29376	E	-1.80655
HF1483	LIPA	3988	0.887225	0.374958	1	0.00966624	0.992307	1	1.97733	1	-0.362162	-0.0971	E	-1.90648
HF1809	CMPK	51727	0.890001	0.373465	1	0.701244	0.484763	1	3.41805	1	-5.83683	3.93094	G	-9.60014
HF458	PPME1	51400	0.890576	0.373156	1	2.87982	0.0048586	1	12.6255	1	-2.44401	3.81493	G	5.46114
HF2877	GPX4	2879	0.890791	0.373041	1	1.31668	0.190926	1	5.28387	1	-0.471503	0.67405	E	0.935394
HF5848	NAG	51594	0.894455	0.371079	1	1.48775	0.139931	1	5.91589	1	-0.984594	0.929204	E	-0.350355
HF7377	SYBL1	6845	0.895147	0.370708	1	0.768959	0.443712	1	3.60984	1	-2.40258	1.44173	E	-3.9672
HF6656	TRAF1	7185	0.895259	0.370649	1	1.31936	0.190031	1	5.30613	1	-1.98474	2.20227	E	0.760033
HF3625	PCMT1	5110	0.896508	0.369982	1	0.248276	0.804425	1	2.42386	1	-0.44262	-0.531539	E	-4.57766
HF8760	STAU1	6780	0.89955	0.36836	1	2.10573	0.0377071	1	8.5532	1	-3.3693	2.99878	E	-1.98593
HF5715	PTK2B	2185	0.899935	0.368155	1	-0.0613725	0.951184	1	2.0986	1	-1.75437	2.04528	E	1.20756
HF4697	GYS1	2997	0.901367	0.367393	1	1.35129	0.179623	1	5.43644	1	-1.91859	2.39221	E	1.94672
HF6144	AIM2	9447	0.905345	0.365283	1	0.672017	0.503107	1	3.38807	1	0.668192	0.0184348	E	3.30745
HF3251	RRAGA	10670	0.9074	0.364195	1	-0.278901	0.780891	1	2.51477	1	0.638467	-0.0981828	E	2.75941
HF547	KYNU	8942	0.911339	0.362117	1	-0.248076	0.804579	1	2.46645	1	4.97232	-4.09257	C	3.88876
HF1169	PICALM	8301	0.912411	0.361552	1	0.752609	0.453436	1	3.6165	1	-3.28727	2.2862	G	-5.18666
HF8952	LAMP2	3920	0.915954	0.359691	1	1.24876	0.214641	1	5.1226	1	-4.54009	2.04253	G	-11.8797
HF9644	RAD54B	25788	0.91695	0.359169	1	0.917501	0.361066	1	4.08532	1	-0.793828	0.70107	E	-0.478882
HF8256	LAPTM4A	9741	0.916965	0.359161	1	-0.254031	0.799988	1	2.49429	1	-3.82333	1.43357	H	-10.7635
HF5422	BTBD1	53339	0.91875	0.358227	1	-0.746671	0.456997	1	3.61934	1	-2.58935	1.12234	H	-6.35615
HF7228	ACOT8	10005	0.919294	0.357942	1	-1.21427	0.227475	1	5.0162	1	3.41161	-2.08665	C	6.77792
HF10540	COL9A2	1298	0.921057	0.357021	1	0.0276758	0.977975	1	2.10446	1	-2.48619	3.19344	E	2.98355
HF9635	ENO2	2026	0.92425	0.355356	1	0.897516	0.371578	1	4.04926	1	-0.661589	1.60758	E	3.97533
HF4075	COX6A1	1337	0.926268	0.354307	1	0.895093	0.372865	1	4.04826	1	4.42006	-3.52432	C	3.98065
HF9877	TAF7	6879	0.926475	0.354199	1	-1.69369	0.0934067	1	6.81738	1	-0.923366	-0.110216	H	-4.86504
HF2802	TNFSF9	8744	0.927854	0.353483	1	2.07431	0.0405941	1	8.4881	1	-2.24469	2.21807	E	-0.366505
HF1507	ICAM3	3385	0.928413	0.353194	1	1.95587	0.0532425	1	7.94727	1	1.51494	-0.0155147	B	6.97746
HF6130	FAIM3	9214	0.929805	0.352472	1	0.747992	0.456203	1	3.6552	1	-2.23002	1.54397	E	-3.05285
HF6763	COX6B1	1340	0.932622	0.351015	1	1.31524	0.191406	1	5.40057	1	2.25853	-1.73587	E	2.55349
HF5293	GGA1	26088	0.932716	0.350967	1	1.79644	0.0754143	1	7.26364	1	-1.03272	3.12393	G	9.50337
HF9415	COPB1	1315	0.935769	0.349392	1	2.49336	0.0142785	1	10.6011	1	-4.00688	3.08626	G	-4.58958
HF10114	BIRC2	329	0.938279	0.348101	1	-0.689172	0.492295	1	3.52788	1	-3.2556	2.54074	E	-2.87678
HF7127	UBE2D2	7322	0.938403	0.348037	1	-0.311748	0.755874	1	2.67065	1	1.30366	-1.83306	E	-2.14457
HF5115	MFAP1	4236	0.939543	0.347452	1	-0.216008	0.829417	1	2.48832	1	-2.55201	1.04493	H	-6.65455
HF6468	UROD	7389	0.940134	0.347149	1	0.863967	0.389653	1	4.001	1	-0.0301202	0.58593	E	2.31616
HF4872	RYBP	23429	0.94151	0.346443	1	1.85498	0.0665158	1	7.5407	1	-7.70053	5.78176	G	-8.13153
HF8700	CREBL2	1389	0.941582	0.346407	1	0.0278372	0.977847	1	2.16509	1	0.716917	-1.07875	E	-1.42604
HF3832	PNRC1	10957	0.943615	0.345366	1	1.52649	0.130013	1	6.20654	1	-3.0784	2.21334	E	-3.97654
HF192	JUNB	3726	0.94365	0.345349	1	1.64273	0.103548	1	6.66184	1	-1.62827	1.27437	E	-1.64433
HF8485	CBLB	868	0.949829	0.342199	1	1.34148	0.182772	1	5.54375	1	-3.26258	2.5508	E	-3.56271
HF5802	PFDN4	5203	0.953467	0.340354	1	-0.197231	0.844043	1	2.49464	1	-1.82163	0.176771	H	-6.98273
HF1146	ATP6V0A1	535	0.959051	0.337533	1	-1.6678	0.0984535	1	6.80852	1	0.828939	0.248764	B	5.2349
HF6279	POLR2K	5440	0.962027	0.336036	1	0.142307	0.887121	1	2.42062	1	0.292948	-1.36924	H	-4.74369
HF3595	NSF	4905	0.964477	0.334807	1	1.02956	0.305676	1	4.55886	1	-3.5221	3.14615	E	-1.71163
HF303	NAP1L1	4673	0.966631	0.333729	1	1.56951	0.119656	1	6.44112	1	-2.0272	0.658681	H	-6.33561
HF9394	CD53	963	0.969305	0.332393	1	1.23197	0.220819	1	5.2237	1	-2.41239	1.62334	E	-3.86704
HF2209	RP6-213H19.1	51765	0.98042	0.326879	1	1.4584	0.147832	1	6.05968	1	-3.20318	1.27425	H	-8.18796
HF6789	COX8A	1351	0.987862	0.32322	1	-0.908588	0.365731	1	4.27056	1	0.905484	-0.698647	E	1.02524
HF10036	DYNLT3	6990	0.989516	0.322411	1	0.469655	0.639614	1	3.15764	1	-3.65772	3.23129	E	-2.18305
HF5386	GOLPH3	64083	0.991725	0.321332	1	-0.796783	0.427446	1	3.97042	1	-0.142115	-1.44619	H	-7.10241
HF3630	RPS15A	6210	1.00841	0.313259	1	0.570446	0.569642	1	3.44694	1	-0.365988	0.330339	E	-0.194017
HF6389	PPOX	5498	1.01138	0.311833	1	-0.186644	0.852314	1	2.65018	1	-1.66024	2.31269	E	2.92797
HF8152	NEDD9	4739	1.01194	0.311565	1	1.92667	0.0568315	1	8.06763	1	-4.36464	3.42905	G	-4.16403
HF2334	MAP4K1	11184	1.01809	0.308633	1	1.67086	0.0978455	1	6.99993	1	1.87482	0.805065	B	12.0131
HF3400	RASGRP1	10125	1.02096	0.307273	1	2.11667	0.0367445	1	8.96757	1	-0.200426	0.568348	E	1.62171
HF10482	TNFRSF17	608	1.02556	0.305098	1	0.391182	0.696487	1	3.09766	1	-0.416293	-0.0946427	E	-2.34107
HF8635	XPC	7508	1.02811	0.303897	1	2.21905	0.0287207	1	9.48241	1	-1.68323	2.8744	G	5.17772
HF6664	FAM129A	116496	1.02875	0.303597	1	1.3753	0.172082	1	5.90368	1	-2.82871	2.21277	E	-2.89161
HF4836	RPL39	6170	1.02947	0.303259	1	0.234222	0.815286	1	2.79477	1	-0.0540124	0.407398	E	1.65201
HF8966	TNIP1	10318	1.02953	0.303232	1	2.78631	0.00636865	1	12.4992	1	-3.72143	3.44976	E	-1.62228
HF4322	BRWD2	55717	1.03005	0.302987	1	0.814559	0.417241	1	4.13631	1	-7.02809	4.67755	G	-10.5618
HF7695	PLCG2	5336	1.03033	0.302854	1	0.972317	0.333216	1	4.58694	1	-1.83274	2.38545	E	2.50452
HF2868	BHLHB2	8553	1.03443	0.300934	1	1.4954	0.137929	1	6.36376	1	-2.85378	2.49505	E	-1.84838
HF8906	ZNF259	8882	1.03741	0.299547	1	-0.83943	0.403211	1	4.22756	1	2.44069	-1.91469	E	2.50872
HF1320	LAMP3	27074	1.03796	0.299288	1	0.254992	0.799248	1	2.86086	1	-1.77218	2.00749	E	0.850454
HF6774	HTATIP2	10553	1.04518	0.29594	1	-0.325423	0.745535	1	3.0225	1	2.3464	-2.60535	E	-0.997069
HF1686	CD52	1043	1.04699	0.295104	1	0.872073	0.385237	1	4.34865	1	-1.85127	1.37836	E	-2.30828
HF3635	DVL2	1856	1.0472	0.295006	1	1.00248	0.318507	1	4.72974	1	-0.979592	2.91209	G	8.61248
HF4243	GADD45A	1647	1.04941	0.293988	1	2.03547	0.0444222	1	8.67647	1	-3.02989	2.95336	E	-0.558449
HF1561	GDI1	2664	1.05178	0.292901	1	2.54935	0.0122959	1	11.2528	1	-5.05523	5.30204	D	0.729024
HF1727	COX4I1	1327	1.05285	0.29241	1	2.40504	0.017991	1	10.495	1	-0.899568	1.04896	E	0.592419
HF9601	GADD45B	4616	1.0558	0.291061	1	2.43828	0.0165036	1	10.6768	1	-2.21378	3.04079	E	3.38878
HF2526	SSR1	6745	1.06113	0.288631	1	-0.395168	0.693552	1	3.21707	1	-1.47989	-0.0519056	H	-6.46847
HF1316	UQCRC2	7385	1.06393	0.287362	1	-0.0651697	0.948168	1	2.60047	1	-0.253072	-0.721117	E	-4.04624
HF1216	CTSH	1512	1.0666	0.286152	1	0.534218	0.594365	1	3.54299	1	-0.47085	0.911987	E	1.64349
HF3614	TAX1BP3	30851	1.06794	0.285547	1	1.86449	0.0651572	1	7.9686	1	-2.55079	2.60633	E	-0.0162309
HF3744	DNAJB9	4189	1.06833	0.285372	1	0.131923	0.895308	1	2.7291	1	-3.14877	2.00284	G	-5.02695
HF5382	GLTSCR2	29997	1.06902	0.28506	1	1.90933	0.0590577	1	8.16859	1	-0.664592	1.78137	B	5.07609
HF3473	SDCBP	6386	1.07072	0.284294	1	0.773225	0.441195	1	4.15203	1	-4.12885	2.62032	G	-6.67858
HF415	TSPAN3	10099	1.07141	0.283984	1	0.785975	0.433722	1	4.18838	1	-1.31305	0.67126	E	-2.90208
HF1562	TANK	10010	1.07578	0.282025	1	1.34494	0.181657	1	5.94279	1	-6.6919	3.91625	G	-12.5619
HF10359	RAB9A	9367	1.07608	0.281891	1	0.700746	0.485073	1	3.97938	1	-0.872666	0.497402	E	-1.73652
HF9945	PGK1	5230	1.0879	0.276641	1	1.39707	0.165454	1	6.1682	1	-3.26138	2.57391	E	-3.17411
HF8597	B4GALT3	8703	1.09158	0.275018	1	1.58125	0.116948	1	6.87388	1	-1.47533	1.46315	E	-0.198541
HF3653	LOC650369	650369	1.09237	0.274672	1	0.149191	0.8817	1	2.83616	1	-2.17411	2.14895	E	-0.329107
HF9622	ZBED1	9189	1.093	0.274393	1	0.333301	0.739598	1	3.18969	1	0.788766	-0.318811	E	2.31859
HF493	TYK2	7297	1.09573	0.273197	1	1.14942	0.253097	1	5.3431	1	-3.80326	4.6903	G	3.50623
HF6169	DARS	1615	1.09928	0.271647	1	1.53015	0.129106	1	6.70076	1	-3.41682	2.60923	G	-4.09095
HF4296	MRLC2	103910	1.10099	0.2709	1	3.16008	0.00208171	1	14.9611	1	-5.68138	3.47355	G	-9.45805
HF1590	CSNK2A1	1457	1.10583	0.268801	1	1.62014	0.10832	1	7.0729	1	-6.45806	3.8648	G	-10.7233
HF9015	C19orf22	91300	1.10625	0.268618	1	0.646071	0.519699	1	3.93794	1	0.773802	0.744393	B	7.2546
HF6008	DSTN	11034	1.11401	0.265274	1	-0.188978	0.850489	1	2.97787	1	-1.66914	0.827436	E	-4.00168
HF4868	RNF113A	7737	1.11522	0.264756	1	1.01839	0.310927	1	4.99429	1	-1.34292	1.93121	E	2.4597
HF7140	C14orf2	9556	1.11526	0.264739	1	0.926885	0.356196	1	4.72257	1	-1.40371	0.343834	H	-5.00208
HF8818	COX6C	1345	1.1157	0.26455	1	0.0750506	0.940323	1	2.78252	1	0.186584	-0.284838	E	-0.482207
HF5726	CSDE1	7812	1.11601	0.264418	1	1.64105	0.103898	1	7.18915	1	-5.43089	4.55675	G	-3.71815
HF4402	CCNL1	57018	1.11618	0.264346	1	0.606776	0.545361	1	3.87361	1	-3.78648	4.1257	E	1.57478
HF9353	PDHB	5162	1.12737	0.259586	1	0.289997	0.772413	1	3.21381	1	3.30335	-2.49386	E	3.7191
HF6323	CCR7	1236	1.12951	0.258684	1	1.94446	0.0546216	1	8.51895	1	-0.691215	0.696636	E	-0.0369512
HF6431	IGF2BP3	10643	1.13839	0.254959	1	0.92856	0.355331	1	4.80271	1	-5.01265	3.87602	G	-5.35612
HF1683	RPS29	6235	1.13893	0.254731	1	-1.15255	0.251815	1	5.49322	1	1.20271	-1.76826	E	-2.5126
HF9552	TNKS2	80351	1.13983	0.254358	1	-0.00719143	0.994276	1	2.74951	1	0.741782	-0.721574	E	0.173505
HF9512	SEC23B	10483	1.1421	0.253412	1	0.616067	0.539236	1	3.98068	1	-3.22466	1.32544	H	-8.82678
HF9366	DYNLT1	6993	1.14255	0.253227	1	0.615304	0.539738	1	3.98028	1	1.26939	-0.18108	B	4.76907
HF9535	GLDC	2731	1.14515	0.252148	1	-1.29225	0.19922	1	5.98217	1	3.82195	-3.71947	E	0.699936
HF5271	MYB	4602	1.14526	0.252102	1	-1.03174	0.304659	1	5.13297	1	1.4225	-1.31719	E	0.630062
HF6099	HAX1	10456	1.14993	0.250171	1	1.36142	0.176411	1	6.2411	1	4.45368	-3.06241	C	6.02863
HF4632	SEPT7	989	1.15048	0.249946	1	2.0136	0.0467114	1	8.90056	1	-3.56666	2.85296	E	-3.672
HF693	MGEA5	10724	1.15285	0.248972	1	1.92384	0.0571904	1	8.50356	1	-5.18222	4.92389	D	-1.43113
HF3981	C21orf33	8209	1.1538	0.248582	1	0.192848	0.847465	1	3.11498	1	-2.67424	3.22298	E	2.47154
HF5698	HLA-DMA	3108	1.15398	0.248507	1	1.25668	0.211767	1	5.8891	1	-3.04878	2.46108	E	-2.74874
HF5282	NDUFB4	727762	1.1542	0.248419	1	0.735037	0.46402	1	4.32093	1	0.706798	-0.544901	E	0.843603
HF6098	TMEM142C	93129	1.15639	0.247523	1	3.74778	0.000297352	0.285	19.0337	1	-4.83069	5.12413	D	0.908927
HF5323	ZNF277P	11179	1.15948	0.24626	1	2.48841	0.014467	1	11.2745	1	-6.1398	4.73435	G	-6.30269
HF6398	TNFAIP2	7127	1.16241	0.24507	1	2.55947	0.011965	1	11.664	1	-3.91265	4.15383	E	0.588216
HF2845	BRE	9577	1.16488	0.244069	1	1.24711	0.21524	1	5.89261	1	-2.82506	2.89688	E	0.35082
HF2326	ACBD3	64746	1.16648	0.243421	1	-0.213056	0.831712	1	3.19446	1	-2.42359	1.02539	H	-6.33729
HF7131	GSTM2	2946	1.167	0.243209	1	0.663385	0.508595	1	4.17987	1	-1.17745	1.61434	E	1.62038
HF7444	PEA15	8682	1.1672	0.24313	1	-0.306235	0.760056	1	3.37704	1	-0.83431	0.369416	E	-2.2143
HF6899	DUSP22	56940	1.16786	0.242862	1	0.668473	0.505356	1	4.19551	1	-2.37181	2.88894	E	1.83543
HF8725	VPS4A	27183	1.17129	0.241483	1	-0.31134	0.756184	1	3.40085	1	2.16468	-0.377257	B	7.50871
HF1416	EPS15	2060	1.18172	0.237317	1	1.7828	0.0776239	1	7.98847	1	-4.17234	2.49357	G	-7.93669
HF1056	C1orf38	9473	1.18395	0.236432	1	-0.506901	0.613329	1	3.86189	1	0.375927	-0.105621	E	1.22236
HF9928	MPHOSPH6	10200	1.18703	0.235216	1	-0.956576	0.341065	1	5.04587	1	2.18529	-1.44645	E	3.44737
HF5908	POU2AF1	5450	1.18919	0.234365	1	1.7962	0.0754525	1	8.07025	1	-2.89032	3.00238	E	0.287458
HF28	IL10RB	3588	1.19049	0.233856	1	1.56357	0.121048	1	7.12924	1	-2.26793	1.08527	H	-5.31728
HF9389	HCLS1	3059	1.19107	0.233627	1	-2.1039	0.0378703	1	9.45523	1	1.49231	-1.56457	E	-0.158163
HF6948	UBAP2	55833	1.20374	0.228688	1	0.331564	0.740905	1	3.55056	1	0.308452	0.427142	E	3.18484
HF8096	NGRN	51335	1.20591	0.227852	1	-0.157305	0.875318	1	3.22445	1	-0.838542	0.84546	E	-0.0569441
HF4259	hCG_15200	8665	1.20666	0.227563	1	2.25384	0.0263667	1	10.232	1	-6.30043	4.76995	G	-6.82176
HF4637	TSEN34	79042	1.20974	0.226379	1	-1.11389	0.267972	1	5.60483	1	-0.560648	0.484772	E	-0.416832
HF2499	VPS4B	9525	1.21175	0.22561	1	0.0647412	0.948508	1	3.08363	1	-5.17941	2.34298	G	-12.7
HF7539	NDUFB5	4711	1.2128	0.225208	1	0.897048	0.371827	1	4.96012	1	-3.38927	1.81056	H	-6.76858
HF5794	ZNF217	7764	1.21293	0.225157	1	0.292265	0.770684	1	3.50287	1	-6.84981	4.53366	G	-10.6379
HF6877	LOC731682	731682	1.22089	0.222127	1	1.32193	0.189177	1	6.33916	1	-2.88855	1.5042	H	-6.0165
HF8259	POLB	5423	1.22782	0.219513	1	-1.43871	0.153325	1	6.78308	1	0.296233	-0.465681	E	-0.79145
HF6032	HBXIP	10542	1.22783	0.219509	1	1.36321	0.175848	1	6.50899	1	-3.26483	2.48621	G	-3.96764
HF9035	PPP1R11	6992	1.235	0.21683	1	3.08233	0.00264772	1	14.9254	1	-0.0313886	0.640989	E	2.96615
HF2478	IGBP1	3476	1.2383	0.215603	1	1.59916	0.112908	1	7.43099	1	-1.11461	1.12864	E	-0.0627243
HF9150	LOC432369	514	1.23946	0.215177	1	1.79878	0.0750397	1	8.25207	1	-3.70904	2.56223	G	-5.07756
HF4355	MCL1	4170	1.24104	0.21459	1	1.39766	0.165277	1	6.67831	1	-3.19343	3.75259	E	2.35669
HF865	PAM	5066	1.24128	0.214501	1	1.41297	0.16074	1	6.73482	1	-2.62827	2.71772	E	0.0465889
HF1157	SSR2	6746	1.25754	0.20856	1	0.886842	0.377271	1	5.08464	1	-2.34013	1.52121	E	-3.65688
[truncated: 160 more rows]
